# Supplementary material for: Exceptional avian herbivores: multiple transitions toward herbivory in the bird order Anseriformes and its correlation with body mass
Source: Ecol Evol. 2015 Oct 15;5(21):5016–32. doi: 10.1002/ece3.1787 (PMC4662324; doi:10.1002/ece3.1787)
Supplement: Supplementary file 1 — Appendix S1. Excel spreadsheet with the complete diet and body mass (from Dunning 2008) dataset, including associated metadata, listed by species, season and locality. [file ECE3-5-5016-s001.xls]

## Sheet: Overview
Appendix S1 contains all of the diet data used in this study. The first row of every species block (in bold) is the mean of all entries for that species, which are listed below the bolded line in regular font. The third column, N (diet), indicates the number of samples (individuals or droppings, for fecal analysis) included in that observation; 'NR' indicates that the number of specimens was not …
Dietary category abbreviations				Method abbreviations					Secondary source abbreviations
FPP	Fibrous parts of plants			ADM	Aggregate percent dry mass				BNA	Birds of North America (Poole 2005)
RRBP	Roots, rhizomes and bulbs of plants			AM	Aggregate percent mass				H05	Hockey et al. 2005
SNP	Seeds and nuts of plants			AP	Aggregate percent				H09	Hayes et al. 2009
RPOP	Reproductive parts of plants			AV	Aggregate percent volume				J78	Johnsgard 1978
NAP	NA of plants			AWM	Aggregate percent wet mass				K05	Kear 2005
ALGA	Algae and cyanobacteria			FE	Feeding events				M03	Markkola et al. 2003
MOE	Metazoans and other eukaryotes			FO	Frequency of occurrence				M07	Muñoz and Kattan 2007
OTHER	Fungi, unidentified matter			NFO	Normalized frequency of occurrence				M90	Marchant and Higgins 1990
				OCC	Occurrence				S79	Stromborg 1979
Diet source				P	Percent				W74	Winterbottom 1974
E	Esophagus			PA	Percent area (e.g. of food items on slide)
C	Crop			PART CT	Number of particles
P	Proventriculus			PDM	Percent dry mass
V	Ventriculus			PER CT	Percent number of particles
G	Gizzard			PFE	Percent feeding events
G	Stomach			PRES	Presence
F	Feces			PV	Percent volume
GUT	Gut			PWM	Percent wet mass

## Sheet: Appendix S1
Latin Name	Mass (g)	N (diet)	Leaves	Roots	Seeds	Fruits	Plant	Algae	Animal	Other	Sum	HI	FI	Method	diet source	Type	Ref1	Ref2	SEASON	LOCATION
Aix sponsa	658		9.1	1.3	60.9	9.3	0	0	19.4	0	100	0.104	0.091
		103	4.6	1.5	89.9	0	0	0	4	0	100	0.062	0.046	AV	E, P	QN	Landers et al. 1977	NA	Oct-Feb	South Carolina
		33	11.7	3.8	36	33.5	0	0	15.1	0	100	0.155	0.117	AV	E, P	QN	Landers et al. 1977	NA	Mar-May	South Carolina
		64	20.1	0	70	3.5	0	0	6.4	0	100	0.201	0.201	AV	E, P	QN	Landers et al. 1977	NA	Jun-Sep	South Carolina
		115	0	0	47.8	0	0	0	52.2	0	100	0	0	AP	E, P	QN	Drobney and Fredrickson 1979	NA	Mar-May	Missouri
Alopochen aegyptiaca	1873		36.4	5.3	27.3	2.7	20	8.4	0	0	100	0.701	0.564
		3	35	0	65	0	0	0	0	0	100	0.35	0.35	AP	GUT	QN	Halse 1984	NA	Premolt	NA
		4	58	0	0	0	0	42	0	0	100	1	0.58	AP	GUT	QN	Halse 1984	NA	Molting	NA
		7	29	13	58	0	0	0	0	0	100	0.42	0.29	AP	GUT	QN	Halse 1984	NA	Postmolt	NA
		NR	60	13.3	13.3	13.3	0	0	0	0	100	0.733	0.6	PRES	NA	QL	NA	J78	NA	NA
		NR	0	0	0	0	100	0	0	0	100	1	1	PRES	NA	QL	NA	H05	NA	NA
Amazonetta brasiliensis	500		0	0	78.7	0	14	0	7.3	0	100	0.14	0.14
		15	0	0	85.7	0	12.3	0	2	0	100	0.123	0.123	PDM	E	QN	Madriz 1983	NA	Rainy (late Apr - Dec)	Apure, Venezuela
		11	0	0	71.7	0	15.7	0	12.6	0	100	0.157	0.157	PDM	E	QN	Madriz 1983	NA	Dry (Jan - early Apr)	Apure, Venezuela
Anas acuta	946.5		8.8	0	46.9	27.2	1.1	0	16	0	100	0.099	0.099
		31	0	0.1	9.1	57.7	5	0	28.1	0	100	0.051	0.05	PDM	E, P	QN	Hughes and Young 1982	NA	Fall migration	SE Alaska
		34	1.7	0	98	0	0	0	0.3	0	100	0.017	0.017	ADM	E	QN	Miller 1987	NA	Aug-Sep	Rice fields, Sacramento Valley, CA
		4	21.6	0	76.9	0	0	0	1.5	0	100	0.216	0.216	ADM	E	QN	Miller 1987	NA	Oct-Jan	Rice fields, Sacramento Valley, CA
		7	20.5	0	38.6	0	0	0	40.9	0	100	0.205	0.205	ADM	E	QN	Miller 1987	NA	Feb-Mar	Rice fields, Sacramento Valley, CA
		35	0	0	11.9	78.2	0.5	0	9.4	0	100	0.005	0.005	AV	E	QN	Migoya and Baldassarre 1993	NA	Winter	Sinaloa, Mexico
Anas americana	755.5		27.3	1.4	19.4	0	41.8	3.3	6.5	0.2	100	0.741	0.693
		31	0	0	0	0	87	11.6	1.4	0	100	0.986	0.87	AV	GUT	QN	Havera 1998	BNA	Oct-Nov	Illinois
		31	0	10.6	44.9	0	39	0	5.5	0	100	0.496	0.39	AV	GUT	QN	Landers et al. 1976	BNA	Nov-Jan	South Carolina
		45	86.7	0.8	2.5	0	1	8.9	0.1	0	100	0.974	0.877	PDM	GUT	QN	Baldwin and Lovvorn 1994	NA	Oct-Mar	Boundary Bay, British Columbia
		30	81.3	0	13.4	0	0	3	0.4	1.9	100	0.859	0.829	ADM	GUT	QN	Baldwin and Lovvorn 1994	BNA	Oct-Jan	Uplands around Boundary Bay, British Columbia
		140	0	0	0	0	99.7	0	0.3	0	100	0.997	0.997	AV	GUT	QN	Yocum and Keller 1961	BNA	Nov-Feb	California
		45	0	0	18.3	0	81.4	0	0.3	0	100	0.814	0.814	AV	GUT	QN	Saunders and Saunders 1981	BNA	Winter	Mexico
		19	17.9	0	55.3	0	16.5	3	7.3	0	100	0.374	0.344	PDM	GUT	QN	Wishart 1983	BNA	April	Saskatchewan
		19	32.4	0	21	0	10.1	0	36.4	0.1	100	0.425	0.425	PDM	GUT	QN	Wishart 1983	BNA	Prelaying and laying	Saskatchewan
Anas aucklandica	465.5		0	0	0	0	0	0	98.9	1.1	100	0	0
		3	0	0	0	0	0	0	98.9	1.1	100	0	0	PV	E, P, G	QN	Weller 1975	NA	Dec-Jan	Ewing Island
Anas capensis	402		9.2	0	0	0	0	0	90.8	0	100	0.092	0.092
		13	1.4	0	0	0	0	0	98.6	0	100	0.014	0.014	AV	E	QN	Mitchell 1983	NA	Non-breeding adults	Barberspan, South Africa
		39	17	0	0	0	0	0	83	0	100	0.17	0.17	PV	G	QN	Brand 1961	W74	Summer and Autumn	De Hoop Vlei
Anas castanea	625		17.9	17.4	28.2	0	3	20.5	13	0	100	0.588	0.209
		124	35	2.5	28.5	0	6	2	26	0	100	0.455	0.41	PV	G	QN	Norman and Mumford 1982	NA	Aug-Jul	Gippsland Lakes region, Victoria, Australia
		5	0.8	32.2	28	0	0	39	0	0	100	0.72	0.008	PV	E, G	QN	Delroy 1974	M90	NA	The Coorong, SA
Anas chlorotis	582		11.1	0	26.6	0	2.7	1.2	57.8	0.6	100	0.151	0.139
		45	11.1	0	26.6	0	2.7	1.2	57.8	0.6	100	0.151	0.139	NFO	E, P, G	QN	Moore et al. 2006	NA	NA	Great Barrier Island
Anas clypeata	613		6.3	0	5.9	0	0	6	79.8	2	100	0.127	0.065
		25	0	0	1	0	0	0	98	1	100	0	0	AWM	GUT	QN	DuBowy 1985	BNA	Summer	Manitoba
		125	23.5	0	19.6	0	0	3.9	49	3.9	100	0.286	0.245	ADM	E, P	QN	Tietje and Teer 1996	NA	Oct-May	Texas
		134	8.1	0	9.1	0	0	1	80.8	1	100	0.092	0.082	ADM	E, P	QN	Tietje and Teer 1996	NA	Oct-May	Texas
		7	0	0	0	0	0	0	98	2	100	0	0	AWM	GUT	QN	Thompson et al. 1992	BNA	Early winter	SE Mexico
		4	0	0	0	0	0	25	73	2	100	0.255	0	AWM	GUT	QN	Thompson et al. 1992	BNA	Late winter	SE Mexico
Anas crecca	343.8		0	0	71.1	7.8	5.7	0.9	14	0.6	100	0.066	0.057
		653	0	0	27.7	38.8	19.6	4.6	9.3	0	100	0.242	0.196	P	GUT	QN	Mabbott 1920	BNA	Year round	NA
		12	0	0	85.2	0	8.7	0	6.1	0	100	0.087	0.087	P	GUT	QN	Coulter 1955	BNA	Mar-May	Maine
		22	0	0	97	0	0	0	0	3	100	0	0	P	GUT	QN	Swiderek et al. 1988	BNA	Fall	South Carolina
		173	0	0	62.4	0	0	0	37.6	0	100	0	0	P	GUT	QN	Euliss and Harris 1987	BNA	Oct-Feb	Central Valley of California
		68	0	0	83	0	0	0	17	0	100	0	0	P	GUT	QN	Hughes and Young 1982	BNA	Sep-Nov	Alaska
Anas cyanoptera	377.5		1.1	0	44.2	0	0	0	54.7	0	100	0.011	0.011
		26	2.5	0	25.8	0	0	0	71.7	0	100	0.025	0.025	ADM	E	QN	Hohman and Ankney 1994	NA	Prenesting	Tulare Lake Basin, CA
		86	2	0	37.5	0	0	0	60.5	0	100	0.02	0.02	ADM	GUT	QN	Gammonley 1995	NA	Spring arrival through laying	Arizona
		54	0.1	0	46.8	0	0	0	53.1	0	100	0.001	0.001	PDM	GUT	QN	Gammonley and Laubhan 2002	NA	Breeding	San Luis Valley, CO
		12	0	0	66.6	0	0	0	33.4	0	100	0	0	AV	E	QN	Migoya and Baldassarre 1993	NA	Winter	Sinaloa, Mexico
Anas discors	360		1.6	0	30	0	0.2	14.1	53.9	0.3	100	0.158	0.017
		20	0	0	35	0	0	0	64	1	100	0	0	AP	E, P	QN	Taylor 1978	BNA	Spring migration	Missouri
		24	0	0	3	0	0	0	97	0	100	0	0	AV	GUT	QN	Swanson and Meyer 1977	NA	Breeding	South-central North Dakota
		107	0	0	8.6	0	1.1	0	90.3	0	100	0.011	0.011	AV	GUT	QN	Swanson et al. 1974	NA	Breeding	South-central North Dakota
		30	11	0	32	0	0	0	57	0	100	0.11	0.11	AP	GUT	QN	DuBowy 1985	BNA	Postbreeding	Manitoba
		9	0	0	98	0	0	0	1	1	100	0	0	PV	GUT	QN	Sell 1979	BNA	Fall Migration	Texas Panhandle
		62	0	0	33.3	0	0	0	66.7	0	100	0	0	PRES	E	QN	Botero and Rusch 1994	NA	Winter	Ciénaga Grande, Costa Rica
		56	0	0	0.1	0	0	98.6	1.3	0	100	0.986	0	AV	GUT	QN	Thompson et al. 1992	NA	Late winter	Yucatán Peninsula
Anas erythrorhyncha	559.5		3.2	0	49.6	0	0	6.2	41	0	100	0.094	0.032
		23	5.5	0	6	0	0	12.5	76	0	100	0.18	0.056	AV	E	QN	Mitchell 1983	NA	Non-breeding	Barberspan, South Africa
		67	0.8	0	93.2	0	0	0	5.9	0	100	0.008	0.008	ADM	E, P, E, P	QN	Petrie 1996	NA	Jan-May	Nyl River floodplain, South Africa
Anas flavirostris	434		0	0	1	0	16	0	83	0	100	0.16	0.16
		3	0	0	1	0	16	0	83	0	100	0.16	0.16	PV	E	QN	Weller 1972	NA	Summer	Falkland Islands
Anas georgica	628.3		1.5	0	0	0	0	0	98.5	0	100	0.015	0.015
		5	1.5	0	0	0	0	0	98.5	0	100	0.015	0.015	PV	E, P	QN	Weller 1975	NA	25 Nov-4 Dec	East Cumberland Bay, South Georgia
Anas hottentota	235		5.8	0	18.7	8.5	0	0.3	66.7	0	100	0.061	0.058
		9	20.6	0	60.1	9.2	0	1.5	8.6	0	100	0.221	0.206	PART CT	G	QN	Watson 1970	NA	NR	Lake Naivasha, Kenya
		9	8.3	0	33.3	33.3	0	0	25	0	100	0.083	0.083	FO	C	QN	Douthwaite 1977	NA	Dec-May	Lochinvar, Zambia
		2	0	0	0	0	0	0	100	0	100	0	0	FO	C	QN	Douthwaite 1977	NA	Feb-Mar	Lochinvar, Zambia
		1	0	0	0	0	0	0	100	0	100	0	0	FO	C	QN	Douthwaite 1977	NA	May-Oct	Lochinvar, Zambia
		4	0	0	0	0	0	0	100	0	100	0	0	FO	C	QN	Douthwaite 1977	NA	Sep-Nov	Lochinvar, Zambia
Anas penelope	771.5		82.1	3	14.8	0	0	0	0	0	100	0.852	0.822
		49	74	6	19.9	0	0.1	0	0	0	100	0.801	0.741	PDM	E, G	QN	Owen 1973	NA	Year round	Bridgwater Bay, Somerset, England
		235	90.2	0	9.8	0	0	0	0	0	100	0.902	0.902	PDM	E, G	QN	Owen and Thomas 1979	NA	Winter	Ouse Washes, England
Anas platyrhynchos	1141		0.3	2.8	34.4	13.6	9.5	0.1	36.4	3	100	0.127	0.098
		15	0	0	15	0	0	0	70	15	100	0	0	PV	E	QN	Swanson et al. 1979	BNA	Breeding	N. Dakota
		37	0	0	23	0	12	0	65	0	100	0.12	0.12	PV	E	QN	Swanson et al. 1985	BNA	Breeding	N. Dakota
		306	0	0	95.5	0	0.2	0.3	4	0	100	0.006	0.002	PV	G	QN	Stoudt 1944	NA	Postbreeding	N. Minnesota
		51	1.5	13.1	34.2	4	22.6	0	24.6	0	100	0.372	0.241	PDM	E, P	QN	Sugden and Driver 1980	NA	Postbreeding	Saskatchewan, parklands
		50	0	0.7	4.2	64	12.9	0	18.2	0	100	0.136	0.129	PDM	E, P	QN	Hughes and Young 1982	NA	Sep-Nov	Se. Alaska, tidal marsh
Anas querquedula	326		3.2	0	84.2	7.7	0	0.4	4.6	0	100	0.035	0.032
		3	3.2	0	84.2	7.7	0	0.4	4.6	0	100	0.035	0.032	PART CT	G	QN	Watson 1970	NA	NR	Lake Naivasha, Kenya
Anas rhynchotis	639.3		29.1	0	10.6	0	14.1	0	46.2	0	100	0.432	0.432
		161	29.1	0	10.6	0	14.1	0	46.2	0	100	0.432	0.432	PV	G	QN	Frith et al. 1969	NA	Year round	Barrenbox Swamp, New South Wales
Anas rubripes	1250		0	2.6	8.3	0	3	0.4	85.5	0.2	100	0.061	0.03
		11	0	4	28.3	0	0	0	66.7	1	100	0.041	0	PDM	E	QN	Reinecke and Owen 1980	NA	Nesting	Maine
		9	0	0	6	0	3	0	91	0	100	0.03	0.03	PDM	E	QN	Reinecke and Owen 1980	NA	Laying	Maine
		9	0	9.2	7.1	0	2	0	81.6	0	100	0.112	0.02	PDM	E	QN	Reinecke and Owen 1980	NA	Postlaying	Maine
		18	0	0	0	0	2.2	1.8	96	0	100	0.04	0.022	PDM	E	QN	Jorde and Owen 1990	NA	Jan–Mar	Maine
		40	0	0	0	0	8	0	92	0	100	0.08	0.08	P	GUT	QN	Costanzo 1988	BNA	Postbreeding, Fall and Winter	New Jersey
Anas smithii	591.5		0	0	0	0	0	0	100	0	100	0	0
		7	0	0	0	0	0	0	100	0	100	0	0	AV	E	QN	Mitchell 1983	NA	Non-breeding adults	Barberspan, South Africa
Anas strepera	917		21.1	2.8	16	0	27.9	18.4	13	0.8	100	0.708	0.495
		86	63.7	0	0	0	0	32	4.3	0	100	0.957	0.637	AV	GUT	QN	Paulus 1982	NA	Nov–Mar	Southwestern Louisiana
		NULL	0	0	1.6	0	83.5	10	3.1	1.8	100	0.952	0.85	AV	GUT	QN	Mckinght, unpubl. data	BNA	Oct–Feb	Alabama
		31	0	11.2	61	0	27.8	0	0	0	100	0.39	0.278	AV	GUT	QN	Landers et al. 1976	NA	Nov–Jan	South Carolina
		107	20.8	0	1.4	0	0.3	31.7	44.5	1.4	100	0.535	0.214	AV	GUT	QN	Serie and Swanson 1976	NA	Apr-Aug	North Dakota
Anas superciliosa	910		0	0	87.6	0	3.1	6	3.3	0	100	0.091	0.031
		26	0	0	97.3	0	1	0	1.7	0	100	0.01	0.01	AV	G	QN	Lavery 1971	NA	Year round	North Queensland, Inland study area
		7	0	0	84.4	0	3.8	8	3.8	0	100	0.118	0.038	AV	G	QN	Lavery 1971	NA	Year round	North Queensland, Coastal study area, Ingham
		960	0	0	84.4	0	3.8	8	3.8	0	100	0.118	0.038	AV	G	QN	Lavery 1971	NA	Year round	North Queensland, Coastal study area, Townsville
		1379	0	0	84.4	0	3.8	8	3.8	0	100	0.118	0.038	AV	G	QN	Lavery 1971	NA	Year round	North Queensland, Coastal study area, Bowen
Anas undulata	1008		13	0	75.1	1.3	0	0.7	9.9	0	100	0.137	0.13
		9	13	0	75.1	1.3	0	0.7	9.9	0	100	0.137	0.13	PART CT	G	QN	Watson 1970	NA	NR	Lake Naivasha, Kenya
Anhima cornuta	3150		0	2.6	0	0	97.2	0	0	0.2	100	1	0.974
		25	0	2.6	0	0	97.2	0	0	0.2	100	1	0.974	PFE	NA	QN	Naranjo 1986	NA	Year round	Southwestern Colombia
Anser albifrons	2530.8		40	8.8	48.3	0.5	2.1	0	0.1	0.2	100	0.509	0.421
		24	45.9	27.7	5.5	4.2	15.4	0	1.3	0	100	0.889	0.613	AM	E, P	QN	Budeau et al. 1991	NA	Prenesting	Yukon-Kuskokwim Delta, Alaska
		24	14	0	84	0	0	0	0	2	100	0.143	0.143	ADM	GUT	QN	Krapu et al. 1995	NA	Spring	Rainwater Basin Area, Nebraska
		2	14	0	86	0	0	0	0	0	100	0.14	0.14	ADM	GUT	QN	Ely and Raveling 2011	NA	17-27 Oct	Klamath Basin, Oregon
		5	0	0	100	0	0	0	0	0	100	0	0	ADM	GUT	QN	Ely and Raveling 2011	NA	8 Dec-10 Feb	Sacramento Valley, California
		11	0	18.2	81.8	0	0	0	0	0	100	0.182	0	ADM	GUT	QN	Ely and Raveling 2011	NA	7-13 Feb	Sacramento-San Joaquin Delta, California
		9	36	11	53	0	0	0	0	0	100	0.47	0.36	ADM	GUT	QN	Ely and Raveling 2011	NA	7-14 Mar	Klamath Basin, Oregon
		9	68.4	7.1	24.5	0	0	0	0	0	100	0.755	0.684	ADM	GUT	QN	Ely and Raveling 2011	NA	11-27 Apr	Klamath Basin, Oregon
		109	99.4	0.6	0	0	0	0	0	0	100	1	0.994	PA	GUT	QN	Owen 1976	NA	Jan-Feb	New Grounds, Slimbridge, Gloucestershire
		30 droppings	82.4	14.3	0	0	3.3	0	0	0	100	1	0.857	PA	F	QN	Zhang and Lu 1999	NA	Winter	Poyang Lake Natural Reserve, China
Anser anser	3308.5		62.7	14.3	18.1	2.4	1.1	0	1.5	0	100	0.781	0.638
		NR	0	100	0	0	0	0	0	0	100	1	0	PRES	NA	QL	Amat 1986	NA	NA	Marismas of the Guadalquivir (SW Spain)
		NR	83.3	0	0	16.7	0	0	0	0	100	0.833	0.833	PRES	NA	QL	Fox et al. 1998	NA	NA	Saltholm Island, Denmark
		100 droppings	32.4	0	64.6	0	0	0	3	0	100	0.324	0.324	PA	F	QN	Middleton and van der Valk 1987	NA	Nov	Keoladeo National Park, Bharatpur, India
		100 droppings	35	0	58.2	0	1.5	0	5.3	0	100	0.365	0.365	PA	F	QN	Middleton and van der Valk 1987	NA	Dec	Keoladeo National Park, Bharatpur, India
		100 droppings	93.5	0	2.3	0	3.6	0	0.6	0	100	0.971	0.971	PA	F	QN	Middleton and van der Valk 1987	NA	Jan	Keoladeo National Park, Bharatpur, India
		100 droppings	97.1	0	0.3	0	1.9	0	0.7	0	100	0.99	0.99	PA	F	QN	Middleton and van der Valk 1987	NA	Feb	Keoladeo National Park, Bharatpur, India
		100 droppings	97.6	0	0.9	0	0.6	0	0.9	0	100	0.982	0.982	PA	F	QN	Middleton and van der Valk 1987	NA	Mar	Keoladeo National Park, Bharatpur, India
Anser brachyrhynchus	2645		38.3	8.3	17.5	4.2	31.7	0	0	0	100	0.783	0.7
		80 droppings	100	0	0	0	0	0	0	0	100	1	1	P	F	QN	Fox and Bergersen 2005	NA	24 May-2 Jun	Sassendalen, Svalbard
		NR	0	0	50	0	50	0	0	0	100	0.5	0.5	PRES	NA	QL	NA	K05	Autumn	NA
		NR	33.3	33.3	0	16.7	16.7	0	0	0	100	0.833	0.5	PRES	NA	QL	Fox 1993	K05	Spring	Iceland
		NR	20	0	20	0	60	0	0	0	100	0.8	0.8	PRES	NA	QL	Gill et al. 1997	K05	Winter	NA
Anser cygnoides	3512.5		6.7	32.4	0	20	41	0	0	0	100	0.8	0.476
		30 droppings	0	97.1	0	0	2.9	0	0	0	100	1	0.029	PA	F	QN	Zhang and Lu 1999	NA	Winter	Poyang Lake Natural Reserve, China
		NR	0	0	0	0	100	0	0	0	100	1	1	PRES	NA	QL	Dementiev and Gladkov 1952	K05	Breeding	Amur basin, Russian Federation
		NR	20	0	0	60	20	0	0	0	100	0.4	0.4	PRES	NA	QL	Nechaev 1992	K05	Summer	Tyk Bay, Sakhalin Island
Anser erythropus	1761		94.7	0	0	0	0	0	0	5.3	100	1	1
		200 droppings	99.8	0	0	0	0	0	0	0.2	100	1	1	PA	F	QN	NA	M03	Spring	Hailuoto island, Finland
		9 droppings	89.5	0	0	0	0	0	0	10.5	100	1	1	PA	F	QN	Karmiris et al. 2009	NA	Winter 2005-2006	Evros Delta, Greece
Anser indicus	2225		49	0	28.7	0	21.5	0	0.7	0.1	100	0.706	0.706
		100 droppings	49	0	28.7	0	21.5	0	0.7	0.1	100	0.706	0.706	PA	F	QN	Middleton and van der Valk 1987	NA	Nov-Mar	Keoladeo National Park, Bharatpur, India
Anseranas semipalmata	2418.5		1	31.5	62.8	0	4	0	0.6	0	100	0.366	0.051
		390	3.1	30.7	61.1	0	5.1	0	0	0	100	0.389	0.082	PV	C	QN	Frith and Davies 1961	M90	Sept-May	Adelaide R.
		40	0	62.3	32.6	0	3.5	0	1.6	0	100	0.658	0.035	PV	C	QN	Lavery 1971	NA	Year round	Northern Queensland
		38	0	1.5	94.7	0	3.5	0	0.2	0.1	100	0.05	0.035	PV	G	QN	Gowland 1988	M90	NA	Ord River Irrigation Scheme, NW Australia
Aythya affinis	820		2.4	0	14.8	0	0	0.8	82	0	100	0.032	0.024
		41	0.8	0	36.1	0	0	2.3	60.8	0	100	0.031	0.008	ADM	GUT	QN	Afton et al. 1991	NA	Winter	Rockefeller Wildlife Refuge, LA
		57	0.2	0	5.9	0	0	1.8	92.1	0	100	0.02	0.002	ADM	GUT	QN	Afton et al. 1991	NA	Winter	Northwestern Minnesota
		14	0.1	0	9.4	0	0	0	90.5	0	100	0.001	0.001	ADM	GUT	QN	Afton et al. 1991	NA	Fall migration	Northwestern Minnesota
		11	0	0	22.8	0	0	0	77.2	0	100	0	0	AV	GUT	QN	Gammonley and Heitmeyer 1990	NA	Spring	Klamath National Wildlife Refuge
		14	10.7	0	0	0	0	0	89.3	0	100	0.107	0.107	AV	GUT	QN	Hoppe et al. 1986	NA	Fall and Winter	Southwestern South Carolina
Aythya americana	1076.5		21.3	12.5	20.8	0.4	6.9	13.7	24	0.4	100	0.548	0.282
		21	13	3	28	0	0	5	51	0	100	0.21	0.13	AWM	E	QN	Woodin and Swanson 1989	NA	Breeding	Prairie Pothole Region of N. Dakota
		16	13	4	17	0	0	0	66	0	100	0.17	0.13	AWM	E	QN	Woodin and Swanson 1989	NA	Prelaying	Prairie Pothole Region of N. Dakota
		12	13.5	0	1	2	0	0	83.5	0	100	0.135	0.135	AV	E	QN	Bartonek and Hickey 1969	NA	Spring and summer	SW Manitoba
		14	0	0	1	0	0	99	0	0	100	0.99	0	AV	E	QN	Bartonek and Hickey 1969	NA	Sept-Oct	SW Manitoba
		104	0	94.1	0	0	0	0	2.1	3.8	100	0.978	0	PV	G	QN	McMahan 1970	NA	Winter	Laguna Madre, Texas
		NR	99	0	0	0	0	0	1	0	100	0.99	0.99	AV	GUT	QN	Perry and Uhler 1982	NA	Winter	Cedar Island area, North Carolina
		6	0	16	79	0	5	0	0	0	100	0.21	0.05	ADM	GUT	QN	Kenow and Rusch 1996	BNA	Prelaying	Wisconsin
		11	0	8	40	0	24	11	17	0	100	0.43	0.24	ADM	GUT	QN	Kenow and Rusch 1996	BNA	Laying	Wisconsin
		9	33	0	40	0	11	0	16	0	100	0.44	0.44	ADM	GUT	QN	Kenow and Rusch 1996	BNA	Incubating	Wisconsin
		15	41.4	0	2	2	29.3	22.2	3	0	100	0.929	0.707	PV	GUT	QN	Bergman 1973	NA	Jul-Aug	Long Island Bay
Aythya australis	870		7.8	0	38.8	0	26.1	3.4	23.9	0	100	0.374	0.34
		214	15.6	0	67.8	0	10.1	2.3	4.2	0	100	0.28	0.257	PV	G	QN	Lavery 1971	NA	Year round	North Queensland
		303	0	0	9.8	0	42.2	4.5	43.5	0	100	0.467	0.422	PV	G	QN	Frith et al. 1969	NA	Year round	Barrenbox Swamp, New South Wales
Aythya collaris	705		3.1	10.8	40.2	0	6.1	2.7	35.8	1.3	100	0.228	0.092
		11	0	1.1	27.7	0	0	9.6	61.7	0	100	0.106	0	ADM	GUT	QN	Hohman 1985	NA	Prelaying	Northwestern Minnesota
		15	0	0	7.1	0	0	0	92.9	0	100	0	0	ADM	GUT	QN	Hohman 1985	NA	Laying	Northwestern Minnesota
		10	0	6.9	56.4	0	0	5.9	30.7	0	100	0.129	0	ADM	GUT	QN	Hohman 1985	NA	Post-arrival	Northwestern Minnesota
		28	0	6.9	56.4	0	0	5.9	30.7	0	100	0.129	0	ADM	GUT	QN	Hohman 1985	NA	Post-arrival	Northwestern Minnesota
		24	14.7	0	35.4	0	21.8	0	28	0	100	0.365	0.365	ADM	GUT	QN	Hoppe et al. 1986	NA	Fall	South Carolina
		36	9.9	0	26.3	0	22.1	0	41.7	0	100	0.32	0.32	ADM	GUT	QN	Hoppe et al. 1986	NA	Winter	South Carolina
		31	0	2.1	83	0	4.1	0	0	10.8	100	0.07	0.046	AV	G	QN	Landers et al. 1976	NA	Winter	South Carolina
		21	0	69.6	29.3	0	0.8	0	0.3	0	100	0.704	0.008	ADM	GUT	QN	Peters and Afton 1993	NA	Dec-Jan	Catahoula lake, Louisiana
Aythya ferina	823		12.4	0	0	23.6	2.3	49.6	12.1	0	100	0.643	0.147
		43	12.4	0	0	23.6	2.3	49.6	12.1	0	100	0.643	0.147	PV	G	QN	Olney 1968	NA	Sep-Jan	Inland waters, UK
Aythya fuligula	701.5		2	0.1	23.3	0	0	0	74.6	0	100	0.021	0.02
		54	6	0.2	4.9	0	0	0	88.9	0	100	0.062	0.06	PV	G	QN	Olney 1963	NA	Autumn and Winter	Colnbrook, Buckinghamshire, UK
		20	0	0	32.5	0	0	0	67.5	0	100	0	0	PV	G	QN	Olney 1963	NA	Autumn and Winter	Northern Ireland
		8	0	0	32.5	0	0	0	67.5	0	100	0	0	PV	G	QN	Olney 1963	NA	Autumn and Winter	England
Aythya marila	1006.5		3.8	0	0.1	0	17.4	13.5	65.1	0	100	0.348	0.213
		50	0	0	0	0	14	60	26	0	100	0.74	0.14	PWM	G	QN	Vermeer and Levings 1977	NA	Winter, summer and March	Fraser River delta tidal flats
		47	34.4	0	1	0	34.4	3.1	27.1	0	100	0.719	0.688	AV	GUT	QN	Jones and Drobney 1986	NA	Winter	Detroit River, Michigan
		119	0	0	0	0	3	3.6	93.4	0	100	0.066	0.03	AV	E, P, G	QN	Cronan 1957	NA	Winter	Long Island Sound, Connecticut
		66	0	0	0	0	0	0	100	0	100	0	0	ADM	GUT	QN	Ross et al. 2005	NA	Autumn	Eastern Lake Ontario
		181	0	0	0	0	0	39.6	60.4	0	100	0.396	0	AV	E, P, G	QN	Eccleston 1999	BNA	Winter	Long Island Sound
		16	0	0	0	0	37.4	12.6	50	0	100	0.5	0.374	ADM	GUT	QN	Badzinski and Petrie 2006	NA	Autumn	Lake Erie
		25	0	0	0	0	26.5	0	73.5	0	100	0.265	0.265	ADM	GUT	QN	Badzinski and Petrie 2006	NA	Spring	Lake Erie
		35	0	0	0	0	15.2	2.8	82	0	100	0.18	0.152	ADM	GUT	QN	Badzinski and Petrie 2006	NA	Autumn	Lake Ontario
		14	0	0	0	0	26.5	0	73.5	0	100	0.265	0.265	ADM	GUT	QN	Badzinski and Petrie 2006	NA	Spring	Lake Ontario
Aythya valisineria	1203		8.5	41.2	6.9	0	1	0	42.4	0	100	0.507	0.095
		62	6.3	41.1	2.6	0	0	0.1	49.9	0	100	0.475	0.063	PV	E	QN	Austin et al. 1990	NA	Late Apr-early Jul	Southwestern Manitoba
		40	0.3	30.3	4	0	2.6	0	62.8	0	100	0.332	0.029	ADM	E	QN	Noyes and Jarvis 1985	NA	Breeding	Ruby Lake, NV
		130	34.4	30.8	31.7	0	0.2	0	2.8	0	100	0.655	0.346	ADM	GUT	QN	Thompson and Drobney 1997	NA	Late May-Oct	Beaverhill Lake, Central Alberta
		50	43.4	56.3	0	0	0	0	0.3	0	100	0.997	0.434	AV	GUT	QN	Korschgen et al. 1988	NA	Oct-Nov	Lake Onalaska, Wisconsin
		17	0	0	0	0	0	0	100	0	100	0	0	PV	G	QN	Perry and Uhler 1982	NA	Year round	South Creek, North Carolina
		15	0	0	0	0	3	0	97	0	100	0.03	0.03	PV	G	QN	Perry and Uhler 1982	NA	Year round	Pamlico River, North Carolina
		323	0	0	0	0	4	0	96	0	100	0.04	0.04	AV	G	QN	Perry and Uhler 1988	NA	Winter	Chesapeake Bay
		40	0	93.6	5.1	0	0	0	1.3	0	100	0.936	0	ADM	G	QN	Hohman et al. 1990	NA	Nov-Feb	Catahoula Lake
		54	0.9	80.1	15.6	0	0	0	3.4	0	100	0.81	0.009	ADM	GUT	QN	Hohman et al. 1990	NA	Nov-Feb	Mississippi River delta, Louisiana
		8	0	80	10	0	0	0	10	0	100	0.8	0	ADM	GUT	QN	Jarvis and Noyes 1986	NA	Breeding	Ruby Lake National Wildlife Refuge, Nevada
Biziura lobata	1974.5		2.9	0	0	0	23.3	1.7	72	0	100	0.28	0.263
		399	2.9	0	0	0	23.3	1.7	72	0	100	0.28	0.263	PV	G	QN	Frith et al. 1969	NA	Year round	Barrenbox Swamp, New South Wales
Branta bernicla	1279.2		62.5	0	0	0	0	37.5	0	0	100	1	0.625
		373 droppings	100	0	0	0	0	0	0	0	100	1	1	PER CT	F	QN	Prop and Deerenberg 1991	NA	Mar-May	Schiermonnikoog, Netherlands
		NR	5	0	0	0	0	95	0	0	100	1	0.05	PER CT	F	QN	Ranwell and Downing 1959	NA	December	Scolt Head Island, Norfolk
		NR	76	0	0	0	0	24	0	0	100	1	0.76	PER CT	F	QN	Ranwell and Downing 1959	NA	January	Scolt Head Island, Norfolk
		NR	94	0	0	0	0	6	0	0	100	1	0.94	PER CT	F	QN	Ranwell and Downing 1959	NA	February	Scolt Head Island, Norfolk
		39 droppings	0	0	0	0	0	100	0	0	100	1	0	PER CT	F	QN	Ranwell and Downing 1959	NA	Feb	Langstone Harbour, Hampshire
		4 droppings	100	0	0	0	0	0	0	0	100	1	1	PER CT	F	QN	Ranwell and Downing 1959	NA	Nov	Langstone Harbour, Hampshire
Branta canadensis	3727.3		36.1	2.8	43.5	10.2	6.7	0	0.1	0.7	100	0.457	0.429
		14	64.4	0	0	34.1	1.5	0	0	0	100	0.659	0.659	ADM	E	QN	Cadieux et al. 2005	NA	24 Jun-9 Jul	Polemond River, Nunavik, Québec
		18	77.2	0	0	20.8	2	0	0	0	100	0.792	0.792	ADM	E	QN	Cadieux et al. 2005	NA	10-24 Jul	Polemond River, Nunavik, Québec
		20	36	0	0	54.6	9.4	0	0	0	100	0.454	0.454	ADM	E	QN	Cadieux et al. 2005	NA	25 Jul-8 Aug	Polemond River, Nunavik, Québec
		14	95.3	0	2.4	2.4	0	0	0	0	100	0.953	0.953	PDM	E	QN	Reed et al. 1996	BNA	Fall migration	Northeast coast of James Bay, Québec
		90	0	0	56.5	0	43.5	0	0	0	100	0.435	0.435	PV	GUT	QN	Craven and Hunt 1984	NA	Oct-Dec	Wisconsin
		83	9.1	1.6	84	0	3.8	0	0	1.5	100	0.147	0.131	PDM	GUT	QN	Gates et al. 2001	NA	Oct-Dec	Horicon National Wildlife Refuge, Wisconsin
		72	21.9	7.8	64.2	0	5.3	0	0	0.8	100	0.352	0.274	PDM	GUT	QN	Gates et al. 2001	NA	Mar-Apr	Horicon National Wildlife Refuge, Wisconsin
		86	23.5	0.7	66.7	0	4.9	0	0	4.3	100	0.303	0.296	PDM	GUT	QN	Gates et al. 2001	NA	Oct-Dec	Union County Conservation Area, Illinois
		83	5.3	0.8	89.4	0	3.1	0	0	1.4	100	0.093	0.085	PDM	GUT	QN	Gates et al. 2001	NA	Dec-Feb	Union County Conservation Area, Illinois
		124	60	19.6	19.7	0	0	0	0.7	0	100	0.796	0.6	PDM	GUT	QN	Prevett et al. 1985	NA	Spring	James Bay, Ontario
		6	4.5	0.2	95.3	0	0	0	0	0	100	0.047	0.045	PDM	E	QN	Giroux and Bergeron 1996	NA	Spring	Cornfields at Lake St. Pierre, Quebec
Branta leucopsis	1687		72.7	0	12.8	0	14.3	0	0	0.2	100	0.872	0.872
		87 droppings	100	0	0	0	0	0	0	0	100	1	1	PER CT	F	QN	Prop and Black 1998	NA	April	Abandoned habitat, Laanan Island, Norway
		40 droppings	100	0	0	0	0	0	0	0	100	1	1	P	F	QN	Prop et al. 1984	NA	Breeding	West coast of Spitsbergen
		80 droppings	100	0	0	0	0	0	0	0	100	1	1	P	F	QN	Fox and Bergersen 2005	NA	24 May-2 Jun	Sassendalen, Svalbard
		100 droppings	97.6	0	0.9	0	0	0	0	1.5	100	0.991	0.991	P	F	QN	Owen 1975	NA	2015-10-08	Caerlaverock, Scotland
		155 droppings	56	0	44	0	0	0	0	0	100	0.56	0.56	P	F	QN	Owen and Kerbes 1971	NA	Oct	Solway Firth, United Kingdom
		218 droppings	55	0	45	0	0	0	0	0	100	0.55	0.55	P	F	QN	Prop and de Vries 1993	NA	Spring	Spitsbergen
		14	0	0	0	0	100	0	0	0	100	1	1	P	GUT	QN	Palmer 1976	J78	Winter	England
Branta sandvicensis	2047.5		43.4	0	23.8	13.4	15.9	0	0	3.5	100	0.618	0.618
		227 droppings	16.8	0	46.5	9.9	24.8	0	0	2	100	0.424	0.424	P	F	QN	Black et al. 1994	NA	Winter	Hawaii
		20 droppings	70	0	1	17	7	0	0	5	100	0.811	0.811	P	F	QN	Black et al. 1994	NA	Summer	Hawaii
Bucephala albeola	403.5		0	0	9.2	0	3.2	0	86.9	0.6	100	0.033	0.033
		36	0	0	12.7	0	6.1	0	79.1	2.1	100	0.062	0.062	AV	G	QN	Erskine 1972	BNA	Spring	North America
		11	0	0	32	0	0	0	68	0	100	0	0	AV	E, G	QN	Gammonley and Heitmeyer 1990	BNA	Spring	California
		43	0	0	15.3	0	1.3	0	83.4	0	100	0.013	0.013	AV	G	QN	Erskine 1972	BNA	Summer	North America
		182	0	0	4.3	0	5.4	0	89.9	0.4	100	0.054	0.054	AV	G	QN	Erskine 1972	BNA	Fall	North America
		130	0	0	4	0	5.5	0	90.3	0.2	100	0.055	0.055	AV	G	QN	Erskine 1972	BNA	Winter	North America
		48	0	0	4.3	0	5.4	0	89.9	0.4	100	0.054	0.054	AV	G	QN	Erskine 1972	BNA	Fall	North America
		200	0	0	4	0	5.5	0	90.3	0.2	100	0.055	0.055	AV	G	QN	Erskine 1972	BNA	Winter	North America
		62	0	0	0	0	0	0	99	1	100	0	0	AV	G	QN	Stott and Olson 1973	BNA	Winter	New Hampshire
		16	0	0	6.3	0	0	0	92.6	1.1	100	0	0	AV	G	QN	Perry and Uhler 1982	BNA	Winter	North Carolina
Bucephala clangula	938.5		0	0	0	0	13	0	84.5	2.5	100	0.135	0.135
		29	0	0	0	0	7.7	0	91.7	0.6	100	0.077	0.077	PV	E, C, G	QN	Munro 1939	BNA	Winter	Cowichan River, British Columbia
		29	0	0	0	0	0	0	88.9	11.1	100	0	0	PV	E, C, G	QN	Munro 1939	BNA	Winter	Okanagan Lake, British Columbia
		10	0	0	0	0	0.1	0	99.9	0	100	0.001	0.001	PV	E, C, G	QN	Jones and Drobney 1986	BNA	Summer-Fall	Northern Ontario
		39	0	0	0	0	63	0	32	5	100	0.663	0.663	PV	E, C, G	QN	Jones and Drobney 1986	BNA	Summer-Fall	Detroit River, MI
		15	0	0	0	0	16	0	84	0	100	0.16	0.16	PV	E, C, G	QN	Vermeer and Levings 1977	BNA	Winter-Summer	Fraser Delta, BC
		12	0	0	0	0	0	0	100	0	100	0	0	PV	E, C, G	QN	Olney and Mills 1963	BNA	Winter	Northern Ireland
		16	0	0	0	0	4	0	95	1	100	0.04	0.04	PV	E, C, G	QN	Olney and Mills 1963	BNA	Winter	Sweden
Bucephala islandica	940.5		0	0	1.7	0	1.5	0	94.7	2.2	100	0.015	0.015
		28	0	0	0	0	0	0	96.5	3.5	100	0	0	PV	E, G	QN	Munro 1939	BNA	Winter	British Columbia
		7	0	0	0	0	0	0	97.6	2.4	100	0	0	PV	E, G	QN	Munro 1939	BNA	Winter	British Columbia
		38	0	0	0.1	0	0	0	98.5	1.4	100	0	0	PV	E	QN	Fitzner and Gray 1994	BNA	Winter	Washington
		7	0	0	0	0	0	0	97.6	2.4	100	0	0	PV	E, G	QN	Munro 1939	BNA	Winter	British Columbia
		10	0	0	0	0	0	0	97.6	2.4	100	0	0	PV	E, G	QN	Munro 1939	BNA	Winter	British Columbia
		38	0	0	5.1	0	0	0	94.9	0	100	0	0	PV	E, G	QN	Koehl et al. 1982	BNA	Winter	Alaska
		52	0	0	2.6	0	11.8	0	84.5	1.1	100	0.119	0.119	PV	E, G	QN	Munro 1939	BNA	Breeding	British Columbia
		55	0	0	5.5	0	0	0	90.4	4.1	100	0	0	PV	E	QN	Thompson 1996	BNA	Breeding	British Columbia
Cairina moschata	2450		0	0	82.9	0	0	0	17.1	0	100	0	0
		15	0	0	65.9	0	0	0	34.1	0	100	0	0	PV	E, C	QN	Woodyard and Bolen 1984	NA	May-Aug	Veracruz, Mexico
		7	0	0	100	0	0	0	0	0	100	0	0	PV	E, C	QN	Woodyard and Bolen 1984	NA	May-Aug	Tamaulipas, Mexico
Cairina scutulata	2150		0	0	2.4	0	15.9	0	81.7	0	100	0.159	0.159
		NR	0	0	2.4	0	15.9	0	81.7	0	100	0.159	0.159	PRES	NA	QL	Talukdar 2003	NA	NA	Assam, India
Callipepla californica	166.3		23.5	0	71.5	0	0	0	1.1	4	100	0.235	0.235
		114	0	0	72.3	0	0	0	0	27.7	100	0	0	PV	C, G	QN	Glading et al. 1940	NA	Year round	Madera County, California
		22	87.4	0	11.1	0	0	0	1.4	0	100	0.874	0.874	PV	C	QN	Anthony 1970	NA	Spring	Southeastern Washington
		31	4.2	0	93.2	0	0	0	2.7	0	100	0.042	0.042	PV	C	QN	Anthony 1970	NA	Summer	Southeastern Washington
		42	69	0	30.6	0	0	0	0.4	0	100	0.69	0.69	PV	C	QN	Anthony 1970	NA	Spring	Southeastern Washington
		33	4.2	0	93.2	0	0	0	2.7	0	100	0.042	0.042	PV	C	QN	Anthony 1970	NA	Summer	Southeastern Washington
		96	0	0	99.8	0	0	0	0.2	0	100	0	0	PDM	C, G	QN	González-Acuña et al. 2013	NA	Summer	La Provincia de Ñuble, Chile
		28	0	0	100	0	0	0	0	0	100	0	0	PDM	C, G	QN	González-Acuña et al. 2013	NA	Winter	La Provincia de Ñuble, Chile
Cereopsis novaehollandiae	3560		3.8	0	3.8	0	92.5	0	0	0	100	0.962	0.962
		NULL	7.5	0	7.5	0	85	0	0	0	100	0.925	0.925	P	NA	QN	Frith 1982	M90	Breeding	Furneaux Group Islands
		NULL	0	0	0	0	100	0	0	0	100	1	1	P	NA	QN	Marriott and Forbes 1970	M90	Breeding, Apr-Oct	Bass Strait Islands
Chamaepetes goudotii	729		5.6	0	0	88.7	0	0	5.7	0	100	0.056	0.056
		NULL	5.6	0	0	88.7	0	0	5.7	0	100	0.056	0.056	FO	NA	QN	Londoño et al. 2007	NA	Year Round	Santuario de Fauna y Flora Otún Quimbaya, Colombia
Chen caerulescens	2641		48.6	20.4	18.2	0.7	10.8	0	0	1.2	100	0.808	0.604
		13	56.5	35.5	0	0	8	0	0	0	100	1	0.645	ADM	GUT	QN	Gauthier 1993	NA	Prelaying, laying	Upland tundra, Bylot Island, Northwest Territories
		13	88.9	0	0	8.1	3	0	0	0	100	0.919	0.919	ADM	GUT	QN	Gauthier 1993	NA	Prelaying, laying	Grass meadows, Bylot Island, Northwest Territories
		148	49.8	49.8	0.3	0	0	0	0.1	0	100	0.996	0.498	PDM	GUT	QN	Prevett et al. 1985	NA	Spring	James Bay, Ontario
		224	52.3	29.5	18.2	0	0	0	0	0	100	0.818	0.523	PDM	GUT	QN	Prevett et al. 1979	NA	Autumn	James Bay, Ontario
		638	0	0	0	0	91	0	0	9	100	1	1	PDM	GUT	QN	Giroux and Bédard 1988	BNA	Fall staging	St. Lawrence estuary, Quebec
		161	81.8	9.8	7.7	0	0	0	0	0.7	100	0.923	0.824	ADM	GUT	QN	Alisauskas et al. 1988	NA	Jan-Mar	Garwood Prairie, Texas
		47	20.6	0.6	76.8	0	0	0	0	2	100	0.216	0.21	ADM	GUT	QN	Alisauskas et al. 1988	NA	Jan-Feb	Calcasieu Prairie, Louisiana
		81	20.6	0.6	76.8	0	0	0	0	2	100	0.216	0.21	ADM	GUT	QN	Alisauskas et al. 1988	NA	Jan-Feb	Missouri River Valley
		144	0	98.5	0	0	1.5	0	0	0	100	1	0.015	PDM	GUT	QN	Bédard and Gauthier 1989	NA	Spring	Coastal marshes, St. Lawrence estuary
		170	77.4	0	20	0	2.6	0	0	0	100	0.8	0.8	PDM	GUT	QN	Bédard and Gauthier 1989	NA	Spring	Hayfields, St. Lawrence estuary
		39	87.2	0.2	0	0	12.6	0	0	0	100	1	0.998	AWM	GUT	QN	Brackney and Hupp 1993	NA	Aug-Sep	Arctic National Wildlife Refuge, Alaska
Chen canagica	2148		57.1	0	0	0	0	0	42.9	0	100	0.571	0.571
		41	100	0	0	0	0	0	0	0	100	1	1	PV	P, G	QN	Eisenhauer and Kirkpatrick 1977	NA	May-Jul	Kokechik Bay, Alaska
		NA	14.3	0	0	0	0	0	85.7	0	100	0.143	0.143	PRES	NA	QL	Schmutz 1994	NA	Autumn migration	Alaska Peninsula
Chen rossii	1636		0	0	0	0	100	0	0	0	100	1	1
		16	0	0	0	0	100	0	0	0	100	1	1	PDM	GUT	QN	Gloutney et al. 2001	NA	Breeding, preincubation	Karrak Lake, NT, Canada
		6	0	0	0	0	100	0	0	0	100	1	1	PDM	GUT	QN	Gloutney et al. 2001	NA	Breeding, incubation	Karrak Lake, NT, Canada
Chenonetta jubata	807.5		83.8	0	5.1	0	10.3	0	0.8	0	100	0.941	0.941
		31	99.9	0	0	0	0	0	0.1	0	100	0.999	0.999	AP	E	QN	Kingsford 1989	NA	Breeding	Taralga, NSW, Australia
		10	98.1	0	0	0	0	0	1.9	0	100	0.981	0.981	AP	E	QN	Kingsford 1989	NA	Breeding	Taralga, NSW, Australia
		46	37.8	0	20.6	0	41.3	0	0.3	0	100	0.791	0.791	AV	C	QN	Lavery 1971	NA	Year round	North Queensland
		572	99.3	0	0	0	0	0	0.7	0	100	0.993	0.993	PV	G	QN	Frith 1959	NA	NR	NA
Chloephaga picta	2888.5		67	0	23.7	8.8	0.5	0	0	0.1	100	0.675	0.675
		3	85.7	0	13.3	0	1	0	0	0	100	0.867	0.867	PV	E, P, G	QN	Weller 1972	NA	Summer	Falkland Islands
		70	48.2	0	34.1	17.5	0	0	0	0.1	100	0.483	0.483	PDM	E	QN	Summers and Grieve 1982	NA	Year round	Falkland Islands
Clangula hyemalis	873		0	0	0	0	0	0	99	1	100	0	0
		40	0	0	0	0	0	0	96	4	100	0	0	PV	GUT	QN	Stott and Olson 1973	BNA	Sep-Jan	New Hampshire and n. Massachusetts coastline
		54	0	0	0	0	0	0	100	0	100	0	0	PWM	GUT	QN	Johnson 1984	BNA	Jul-Sep, Molt	Simpson Lagoon, AK
		72	0	0	0	0	0	0	98	2	100	0	0	PWM	GUT	QN	Johnson 1984	BNA	Jul-Sep, Molt	Simpson Lagoon, AK
		18	0	0	0	0	0	0	98	2	100	0	0	PV	GUT	QN	Brackney and Platte 1987	BNA	Jul-Aug, Molt	Nuvagapuk Lagoon, AK
		33	0	0	0	0	0	0	99	1	100	0	0	PWM	GUT	QN	Vermeer and Levings 1977	BNA	Jan-Mar, May-Aug	SW British Columbia
		20	0	0	0	0	0	0	100	0	100	0	0	PWM	GUT	QN	Goudie and Ankney 1986	BNA	Nov-Mar	Cape St. Marys, SE Newfoundland
		27	0	0	0	0	0	0	100	0	100	0	0	PWM	GUT	QN	Jamieson et al. 2001	BNA	Nov-Mar	Belcher Is., Hudson Bay
		24	0	0	0	0	0	0	100	0	100	0	0	PV	GUT	QN	Rofritz 1977	BNA	Jan	Milwaukee, WI, Lake Michigan
		59	0	0	0	0	0	0	100	0	100	0	0	PV	GUT	QN	Peterson and Ellarson 1977	BNA	Nov-May	Lake Michigan
Crax alector	2872		0.2	0	0	83.6	0	0	0.1	16	100	0.003	0.003
		40	0.2	0	0	83.6	0	0	0.1	16	100	0.003	0.003	PDM	C, G	QN	Erard et al. 1991	NA	Year round	Forest, Arataye, French Guiana
Cyanochen cyanoptera	1520		12.5	11.1	0	0	58.3	0	18.1	0	100	0.819	0.708
		NULL	0	22.2	0	0	66.7	0	11.1	0	100	0.889	0.667	PRES	NA	QL	NA	K05	NA	NA
		NULL	25	0	0	0	50	0	25	0	100	0.75	0.75	PRES	NA	QL	NA	J78	NA	NA
Cygnus atratus	5650		0	0	12	0	56.8	13.2	0.1	17.8	100	0.878	0.678
		58	0	0	24.1	0	74.1	1.6	0.2	0	100	0.757	0.741	PV	G	QN	Lavery 1971	NA	Year round	North Queensland
		906	0	0	0	0	39.5	24.8	0.1	35.6	100	0.999	0.614	PV	G	QN	Frith et al. 1969	NA	Year round	Barrenbox Swamp, New South Wales
Cygnus buccinator	11100		60.8	16.7	1.2	0	0	20.5	0	0.8	100	0.988	0.616
		14 fecal collections	40	23.3	0	0	0	36.7	0	0	100	1	0.4	PA	F	QN	Squires and Anderson 1995	NA	Winter	Greater Yellowstone area
		20 fecal collections	28.8	38.7	4.9	0	0	27.6	0	0	100	0.951	0.288	PA	F	QN	Squires and Anderson 1995	NA	Spring	Greater Yellowstone area
		48 fecal collections	77.5	4.7	0	0	0	17.8	0	0	100	1	0.775	PA	F	QN	Squires and Anderson 1995	NA	Summer	Greater Yellowstone area
		65 droppings	96.9	0	0	0	0	0	0	3.1	100	1	1	FO	F	QN	McKelvey 1981	NA	Winter	British Columbia
Cygnus columbianus	6400		37.9	14.5	18.1	0	18.9	7.1	2.9	0.6	100	0.789	0.573
		20	70.3	7.9	19.8	0	0	2	0	0	100	0.802	0.703	FO	E, G	QN	Owen and Cadbury 1975	NA	Winter	Ouse Washes, England
		NA	0	0	0	0	75.5	23.2	1.3	0	100	0.987	0.755	P	F	QN	Earnst 1992	NA	NA	Colville River Delta, AK
		12	0	50	50	0	0	0	0	0	100	0.5	0	PRES	C, G	QL	Sherwood 1960	NA	NR	Great Salt Lake Valley
		49	81.3	0	2.7	0	0	3.3	10.4	2.3	100	0.866	0.832	P	GUT	QN	Stewart and Manning 1958	NA	Nov-Mar	Chesapeake Bay Region
Cygnus melancoryphus	4775		100	0	0	0	0	0	0	0	100	1	1
		80 droppings	100	0	0	0	0	0	0	0	100	1	1	PA	F	QN	Corti and Schlatter 2002	NA	Year round	Chihuao-Pichoy River, Southern Chile
		130 droppings	100	0	0	0	0	0	0	0	100	1	1	PA	F	QN	Corti and Schlatter 2002	NA	Year round	Cruces River Sanctuary, Southern Chile
Cygnus olor	10735		81.4	3.7	6.4	0	0	4.2	3.9	0.4	100	0.896	0.817
		20	60	12.5	25	0	0	2.5	0	0	100	0.75	0.6	FO	E, G	QN	Owen and Cadbury 1975	NA	Winter	Ouse Washes, England
		6	84.7	0	0	0	0	0	14.4	0.9	100	0.855	0.855	PV	E, P	QN	Perry et al. 2004	NA	Apr	Chesapeake Bay Eastern Neck
		15	98.9	0	0	0	0	0	0.6	0.5	100	0.994	0.994	PV	E, P	QN	Perry et al. 2004	NA	Winter-Spring	Chesapeake Bay Smith Island
		108	82	2.3	0.6	0	0	14.3	0.8	0	100	0.986	0.82	ADM	E, P	QN	Bailey et al. 2008	NA	Year round	Lower Great Lakes, Ontario, Canada
Dendrocygna arcuata	799		0	0	90.9	0	2.5	6.3	0.4	0	100	0.088	0.025
		7	0	0	99.7	0	0.3	0	0	0	100	0.003	0.003	PV	G	QN	Lavery 1971	NA	Year round	North Queensland, Inland study area
		19	0	0	87.9	0	3.2	8.4	0.5	0	100	0.116	0.032	PV	G	QN	Lavery 1971	NA	Year round	North Queensland, Costal study area, Ingham
		774	0	0	87.9	0	3.2	8.4	0.5	0	100	0.116	0.032	PV	G	QN	Lavery 1971	NA	Year round	North Queensland, Costal study area, Townsville
		287	0	0	87.9	0	3.2	8.4	0.5	0	100	0.116	0.032	PV	G	QN	Lavery 1971	NA	Year round	North Queensland, Costal study area, Bowen
Dendrocygna autumnalis	755.8		0	1.9	94.1	0.1	1.1	0	2.7	0	100	0.03	0.011
		33	0	0	86.3	0	5.7	0	8	0	100	0.057	0.057	PA	C, G	QN	Bolen and Forsyth 1967	NA	May-Sep	South Texas
		30	0	0.1	97.2	0	0	0	2.7	0	100	0.001	0	PV	P, V	QN	Bourne 1981	NA	Jun-Aug	Guyana, South America
		16	0	0	96.5	0.7	0	0	2.8	0	100	0	0	ADM	E	QN	Kramer and Euliss 1986	NA	Dec	Guasave, Sinaloa, northwest Mexico
		13	0	9.4	90.6	0	0	0	0	0	100	0.094	0	ADM	E	QN	Kramer and Euliss 1986	NA	Dec-Jan	Guasave, Sinaloa, northwest Mexico
		13	0	0	100	0	0	0	0	0	100	0	0	AV	C	QN	Bruzual and Bruzual 1983	NA	Jan-Jul	Calabozo rice fields, Venezuela
Dendrocygna bicolor	756.5		0	0	99	0	0.4	0	0.7	0	100	0.004	0.004
		21	0	0	100	0	0	0	0	0	100	0	0	AV	C	QN	Bruzual and Bruzual 1983	NA	Jan-July	Calabozo rice fields, Venezuela
		35	0	0	97	0	1.1	0	1.9	0	100	0.011	0.011	ADM	E	QN	Hohman et al. 1996	NA	Mar-May	Southwestern Louisiana
		19	0	0	99.9	0	0	0	0.1	0	100	0	0	PV	E	QN	Turnbull et al. 1989	NA	Fall	South Florida
Dendrocygna eytoni	790		0	0	76	0	22.2	0	1.8	0	100	0.222	0.222
		72	0	0	69.5	0	28.5	0	2	0	100	0.285	0.285	PV	G	QN	Lavery 1971	NA	Year round	North Queensland, inland study area
		279	0	0	82.5	0	15.9	0	1.6	0	100	0.159	0.159	PV	G	QN	Lavery 1971	NA	Year round	North Queensland, costal study area
Dendrocygna viduata	690		0.4	0.2	99.1	0	0	0	0.3	0	100	0.006	0.004
		60	0	0	99.9	0	0	0	0.1	0	100	0	0	ADM	E, P	QN	Petrie 2000	NA	Jun-Oct	Pongolapoort Dam, KwaZulu-Natal, South Africa
		55	0.8	0.6	98.2	0	0	0	0.4	0	100	0.014	0.008	ADM	E, P	QN	Petrie 2000	NA	Jun-Oct	Yengweni Pan, KwaZulu-Natal, South Africa
		67	0.3	0	99.4	0	0	0	0.3	0	100	0.003	0.003	AV	C	QN	Bruzual and Bruzual 1983	NA	Jan-July	Calabozo rice fields, Venezuela
Falcipennis canadensis	474		72	0	0.2	19.9	0	0	2.6	5.4	100	0.758	0.758
		22	98.9	0	0	0	0	0	0	1.1	100	1	1	PDM	C	QN	Pendergast and Boag 1970	NA	Winter	Swan Hills, Alberta
		24	77.4	0	0	13.1	0	0	0	9.5	100	0.855	0.855	PDM	C	QN	Pendergast and Boag 1970	NA	Winter	Swan Hills, Alberta
		33	56.5	0	0	35.7	0	0	0.7	7.1	100	0.608	0.608	PDM	C	QN	Pendergast and Boag 1970	NA	Summer	Swan Hills, Alberta
		20	54	0	0	36.9	0	0	0	9.1	100	0.594	0.594	PDM	C	QN	Pendergast and Boag 1970	NA	Autumn	Swan Hills, Alberta
		56	73.3	0	0.9	13.7	0	0	12.1	0	100	0.733	0.733	PV	C	QN	Jonkel and Greer 1963	NA	Sep-Oct	Whitefish Range, northwest Montana
Histrionicus histrionicus	563.5		0	0	0	0	0	4.3	90.3	5.4	100	0.043	0
		54	0	0	0	0	0	9.2	90.8	0	100	0.092	0	PWM	E, G	QN	Vermeer 1983	NA	Oct, Nov, Mar	Strait of Georgia, British Columbia
		43	0	0	0	0	0	3.7	96.3	0	100	0.037	0	ADM	E, P	QN	Fischer and Griffin 2000	NA	Nov-Mar	Western Aleutian Islands, Alaska
		21	0	0	0	0	0	0	83.9	16.1	100	0	0	PV	E, G	QN	Gaines and Fitzner 1987	NA	Nov–Jan	Puget Sound, WA
Hymenolaimus malacorhynchos	832.5		0	0	0	0	0	0	96.6	3.4	100	0	0
		19	0	0	0	0	0	0	100	0	100	0	0	P	F	QN	Collier 1991	NA	Sep, Nov	Manganuiateao, New Zealand
		63 droppings	0	0	0	0	0	0	93.2	6.8	100	0	0	FO	F	QN	Veltman et al. 1995	NA	Jan-Nov	New Zealand Manganuiateao River
Lagopus muta	535.5		70.6	2.9	2.1	21.1	0.5	0	2.8	0	100	0.741	0.712
		309	92.9	0	0	7.1	0	0	0	0	100	0.929	0.929	PDM	C	QN	Weeden 1969	NA	11 Oct-9 May	Interior Alaska
		41	57.7	0	0	39.2	3.1	0	0	0	100	0.608	0.608	PDM	C	QN	Weeden 1969	NA	10 May-5 Jun	Interior Alaska
		28	71.1	14.4	0	14.4	0	0	0	0	100	0.856	0.711	PDM	C	QN	Weeden 1969	NA	6 Jun-31 Jul	Interior Alaska
		75	34.4	1	8.3	39.6	0	0	16.7	0	100	0.354	0.344	PDM	C	QN	Weeden 1969	NA	1 Aug-31 Aug	Interior Alaska
		248	67.7	2.1	4.2	26	0	0	0	0	100	0.698	0.677	PDM	C	QN	Weeden 1969	NA	1 Sep-10 Oct	Interior Alaska
		51	99.9	0	0	0	0	0	0	0.1	100	1	1	PDM	C	QN	Thomas 1984	NA	Mar-Apr	Winisk, ON
Leipoa ocellata	1917.5		9.6	0	51.2	27.8	4.6	0	6.9	0	100	0.141	0.141
		NA	8.7	0	60.1	0.1	13.7	0	17.4	0	100	0.224	0.224	PART CT	F	QN	Brickhill 1987	M90	NA	Yalgogrin, central New South Wales
		2	3.3	0	93.4	0	0	0	3.3	0	100	0.033	0.033	PDM	C, G	QN	Booth 1986	NA	Nov-Jan	Renmark, South Australia
		1	16.7	0	0	83.3	0	0	0	0	100	0.167	0.167	PDM	C, G	QN	Kentish and Westbrooke 1993	NA	2015-09-20	Ouyen, Victoria, Australia
Lophodytes cucullatus	617		0	0	0	0	0.7	0	99.2	0.2	100	0.007	0.007
		138	0	0	0	0	4	0	96	0	100	0.04	0.04	PER CT	GUT	QN	Cottam and Uhler 1945	BNA	Nov-Mar	North America
		11	0	0	0	0	0	0	99	1	100	0	0	PER CT	GUT	QN	Rawls 1954	BNA	NA	Reelfoot Lake, TN
		13	0	0	0	0	0	0	100	0	100	0	0	PV	GUT	QN	Salyer and Lagler 1940	NA	Winter	Boardman River, Michigan
		35	0	0	0	0	0	0	100	0	100	0	0	PV	GUT	QN	Salyer and Lagler 1940	NA	Winter	Boardman River, Michigan
		20	0	0	0	0	0	0	100	0	100	0	0	PV	GUT	QN	Salyer and Lagler 1940	NA	Winter	Boardman River, Michigan
		15	0	0	0	0	0	0	100	0	100	0	0	PV	GUT	QN	Salyer and Lagler 1940	NA	Winter	Boardman River, Michigan
Lophonetta specularioides	1021.5		0	0	0.2	0	3.2	4.7	89.8	2.1	100	0.081	0.033
		3	0	0	0.2	0	3.2	4.7	89.8	2.1	100	0.081	0.033	PV	E, P, G	QN	Weller 1972	NA	Summer	Falkland Islands
Malacorhynchus membranaceus	374		4.6	0	15.2	0	17	0.7	62.3	0.2	100	0.224	0.217
		12	0.4	0	0	0	19.3	0	80.2	0.1	100	0.197	0.197	ADM	E, G	QN	Briggs et al. 1985	NA	Nov	Willandra, New South Wales
		5	0	0	27.1	0	0	0	72.5	0.4	100	0	0	ADM	E, G	QN	Briggs 1982	NA	January	Fort Grey Basin, New South Wales
		95	13.5	0	18.5	0	31.8	2.1	34.1	0	100	0.474	0.453	PV	G	QN	Frith et al. 1969	NA	Year round	Barrenbox Swamp, New South Wales
Marmaronetta angustirostris	477		3.2	0	77.5	0	4.5	0.2	14.4	0.1	100	0.079	0.077
		4	0	0	66.2	0	18.2	0.5	14.6	0.5	100	0.188	0.183	PV	E, P	QN	Green and Sánchez 2003	NA	Sept and Oct	Veta la Palma, Spain
		13	0.8	0	75.9	0	0	0	23.3	0	100	0.008	0.008	PV	E	QN	Fuentes et al. 2004	NA	Jun, Jul and Sept	Southern Alicante, Spain
		29	11.3	0	68.7	0	0	0.1	19.9	0	100	0.114	0.113	PV	E	QN	Fuentes et al. 2004	NA	Sept, Nov	Southern Alicante, Spain
		3	0.6	0	99.4	0	0	0	0	0	100	0.006	0.006	PV	E	QN	Fuentes et al. 2004	NA	Oct	Southern Alicante, Spain
Melanitta fusca	1802		0	0	0	0	3.7	0	96.1	0.2	100	0.037	0.037
		13	0	0	0	0	0	0	100	0	100	0	0	ADM	GUT	QN	Brown and Fredrickson 1986	BNA	Summer	Saskatchewan
		11	0	0	0	0	8.5	0	91.4	0.1	100	0.085	0.085	ADM	GUT	QN	Brown and Fredrickson 1986	BNA	Summer	Saskatchewan
		819	0	0	0	0	5.9	0	93.2	0.9	100	0.06	0.06	PV	GUT	QN	Cottam 1939	BNA	Year round	North America
		NULL	0	0	0	0	0.3	0	99.7	0	100	0.003	0.003	PWM	GUT	QN	Vermeer and Bourne 1984	BNA	Fall	British Columbia
Melanitta nigra	1052		0	0	0	0	2.8	0.7	95.8	0.7	100	0.035	0.028
		124	0	0	0	0	8.3	2.2	89.5	0	100	0.105	0.083	PV	GUT	QN	Cottam 1939	NA	Year round	North America
		42	0	0	0	0	0	0	98	2	100	0	0	PV	GUT	QN	Stott and Olson 1973	BNA	Sep-Jan	New England coastline
		17	0	0	0	0	0	0	100	0	100	0	0	P	G	QN	McGilvrey 1967	NA	Winter	Maine and Long I., NY
Melanitta perspicillata	1097.5		0	0	0	0	9.1	0	90.1	0.8	100	0.091	0.091
		51	0	0	0	0	21.9	0	78.1	0	100	0.219	0.219	PWM	GUT	QN	Vermeer and Bourne 1984	BNA	Spring	British Columbia
		25	0	0	0	0	4.3	0	95.7	0	100	0.043	0.043	PWM	GUT	QN	Vermeer and Bourne 1984	BNA	Fall	British Columbia
		65	0	0	0	0	7.2	0	92.8	0	100	0.072	0.072	PWM	GUT	QN	Vermeer and Bourne 1984	BNA	Summer	British Columbia
		168	0	0	0	0	12.1	0	87.9	0	100	0.121	0.121	PV	G	QN	Cottam 1939	NA	Year round	North America
		133	0	0	0	0	0	0	96	4	100	0	0	PV	GUT	QN	Stott and Olson 1973	BNA	Fall and winter	New England coastline
Meleagris gallopavo	6050		17	2.5	58.4	4	10.2	0	5	2.9	100	0.304	0.278
		32	0.8	0.6	96.2	0.6	0	0	1.7	0	100	0.015	0.008	PDM	C	QN	Schemnitz 1956	NA	Oct-Feb	Florida
		4249 droppings	11.8	0	25.9	0	61.4	0	0.9	0	100	0.732	0.732	PA	F	QN	Glover and Bailey 1949	NA	Jul-Apr	West Virginia
		75	16.5	0.5	70	2.8	0	0	3.1	7.1	100	0.183	0.178	ADM	C	QN	Evans-Peters 2013	NA	22 Sep-19 Mar	Northeast Washington
		60	34.4	3	43.6	6.2	0	0	9.8	3	100	0.386	0.355	ADM	C	QN	Evans-Peters 2013	NA	20 Mar-19 Jun	Northeast Washington
		30	10.9	3	70.9	0.2	0	0	9	6	100	0.148	0.116	ADM	C	QN	Evans-Peters 2013	NA	22 Sep-19 Mar	South-central Washington
		31	27.6	8.1	43.5	14	0	0	5.3	1.5	100	0.362	0.28	ADM	C	QN	Evans-Peters 2013	NA	20 Mar-19 Jun	South-central Washington
Mergus merganser	1470.5		0	0	0	0	0	0	93.8	6.2	100	0	0
		30	0	0	0	0	0	0	95.9	4.1	100	0	0	PER CT	GUT	QN	White 1957	BNA	Jun-Sep	Nova Scotia
		48	0	0	0	0	0	0	88.4	11.6	100	0	0	PER CT	GUT	QN	Munro and Clemens 1932	BNA	Jan, Feb, Jun, Aug, Sep	British Columbia (interior)
		61	0	0	0	0	0	0	93.7	6.3	100	0	0	PER CT	GUT	QN	Munro and Clemens 1932	BNA	May-Oct	British Columbia (coastal)
		98	0	0	0	0	0	0	99.1	0.9	100	0	0	PV	G	QN	Leonard and Shetter 1937	NA	Jan-Mar	Michigan
		43	0	0	0	0	0	0	88	12	100	0	0	PV	GUT	QN	Miller and Barclay 1973	BNA	Nov-Mar	Oklahoma
		68	0	0	0	0	0	0	98	2	100	0	0	PER CT	GUT	QN	McCaw et al. 1996	BNA	Dec–Mar	New Mexico
Mergus serrator	1021.5		0	0	0	0	0	0	100	0	100	0	0
		56	0	0	0	0	0	0	100	0	100	0	0	PDM	G, P	QN	Feltham 1990	NA	Apr-Jun	Northeast Scotland
		67	0	0	0	0	0	0	100	0	100	0	0	PM	G	QN	Bur et al. 2008	NA	Oct-Dec	Sandusky Bay, Lake Erie
Mitu salvini	3100		10	0	10	75	0	0	5	0	100	0.1	0.1
		NA	10	0	10	75	0	0	5	0	100	0.1	0.1	PFE	NA	QN	Santamaría and Franco 2000	NA	Year round	Colombia
Neochen jubata	1250		0	0	0	0	27.3	0	72.7	0	100	0.273	0.273
		NULL	0	0	0	0	27.3	0	72.7	0	100	0.273	0.273	PRES	NA	QL	NA	J78	NA	NA
Numida meleagris	1299		5.7	30.1	22	3	0	0	39.3	0	100	0.358	0.057
		225	0	75.4	6.7	0	0	0	17.9	0	100	0.754	0	PFE	NA	QN	Kumssa and Bekele 2013	NA	Dry	Abijtata-Shalla Lakes National Park, Ethiopia
		208	12.2	0	0	0	0	0	87.8	0	100	0.122	0.122	PFE	NA	QN	Kumssa and Bekele 2013	NA	Wet	Abijtata-Shalla Lakes National Park, Ethiopia
		42	10.4	18.3	36.8	11.9	0	0	22.7	0	100	0.287	0.104	PM	C	QN	Ayeni 1983	NA	NR	Kainji Lake Basin, Nigeria
		101	0	26.9	44.5	0	0	0	28.6	0	100	0.269	0	PM	C	QN	Njiforti et al. 1998	NA	Dry	Waza Region, North Cameroon
Ortalis canicollis	539		38.5	0	1.1	30.4	0	0	22.1	7.9	100	0.418	0.418
		24	38.5	0	1.1	30.4	0	0	22.1	7.9	100	0.418	0.418	PDM	E, G	QN	Caziani and Protomastro 1994	NA	Year round	Chaco forest region, northern Argentina
Ortalis vetula	563		14.3	0	10.3	72.4	0	0	3	0	100	0.143	0.143
		42	14.3	0	10.3	72.4	0	0	3	0	100	0.143	0.143	AV	E	QN	Marion 1976	NA	Sep-Aug	NA
Oxyura australis	798		6.9	0	18.6	0	26	1.9	46.5	0.1	100	0.348	0.329
		546	6.9	0	18.6	0	26	1.9	46.5	0.1	100	0.348	0.329	PV	G	QN	Frith et al. 1969	NA	Year round	Barrenbox Swamp, New South Wales
Oxyura jamaicensis	608.5		1.2	1.2	7.7	0	0.2	0	89.6	0	100	0.027	0.014
		37	1	3	5	0	0	0	91	0	100	0.04	0.01	AWM	E	QN	Woodin and Swanson 1989	NA	Breeding	N. Dakota
		21	0	0	0	0	0	0	100	0	100	0	0	AWM	E	QN	Woodin and Swanson 1989	NA	Prelaying	N Dakota
		10	1	0	0	0	0	0	99	0	100	0.01	0.01	AWM	E	QN	Woodin and Swanson 1989	NA	Laying	N. Dakota
		14	8	7	12	0	0	0	73	0	100	0.15	0.08	AWM	E	QN	Woodin and Swanson 1989	NA	Incubation	N. Dakota
		24	0	0	11.9	0	1.5	0	86.6	0	100	0.015	0.015	FO	G	QN	Thompson 1973	NA	Fall	NA
		42	0	0	15.7	0	0	0	84.3	0	100	0	0	AP	E	QN	Euliss et al. 1997	NA	Sep-Oct	Tulare Basin, San Joaquin Valley, CA
		85	0	0	7.9	0	0	0	92.1	0	100	0	0	AP	E	QN	Euliss et al. 1997	NA	Nov–Jan	Tulare Basin, San Joaquin Valley, CA
		58	0	0	9.3	0	0	0	90.7	0	100	0	0	AP	E	QN	Euliss et al. 1997	NA	Feb-Mar	Tulare Basin, San Joaquin Valley, CA
Penelope purpurascens	2060		0	0	0	97	0	0	3	0	100	0	0
		NR	0	0	0	97	0	0	3	0	100	0	0	P	NA	QN	Pacheco 1994	M07	NA	NA
Phasianus colchicus	1135		8	0	85.6	1	0	0	5.5	0	100	0.08	0.08
		659	4.9	0	87.4	3.8	0	0	3.9	0	100	0.049	0.049	PV	C	QN	Fried 1940	S79	Year round	Minnesota
		11	14.2	0	68.6	0	0	0	17.2	0	100	0.142	0.142	PM	C	QN	Stromborg 1979	NA	May-Jun	Michigan
		15	3.2	0	96.8	0	0	0	0	0	100	0.032	0.032	PM	C	QN	Stromborg 1979	NA	May-Jun	Michigan
		198	9.6	0	89.6	0	0	0	0.8	0	100	0.096	0.096	PV	C	QN	Kopischke and Harris 1969	S79	Year round	Minnesota
Pipile pipile	1000		15.4	0	0	84.6	0	0	0	0	100	0.154	0.154
		6	10	0	0	90	0	0	0	0	100	0.1	0.1	FE	NA	QN	NA	H09	NA	Northern Trinidad
		NR	20.8	0	0	79.2	0	0	0	0	100	0.208	0.208	FE	NA	QN	Alexander 2002	H09	NA	NA
Polysticta stelleri	807.5		0	0	0.3	0.4	3.7	0.3	87.4	8	100	0.039	0.037
		39	0	0	0	0	0	0	76	24	100	0	0	PV	NA	QN	Metzner 1993	BNA	Year round	Izembek and Kinzarof Lagoons and Cold Bay, AK
		66	0	0	1	1.1	11.1	0.8	86.1	0	100	0.118	0.111	PV	G	QN	Cottam 1939	NA	May–Jul	Alaska
		29	0	0	0	0	0	0	100	0	100	0	0	P	E	QN	Bustnes et al. 2000	NA	Nov-Apr	Varangerfjord, Norway
Sarkidiornis melanotos	2610		3.4	2.8	62.9	30.6	0	0	0.3	0	100	0.062	0.034
		2	1.3	0	98.1	0	0	0	0.6	0	100	0.013	0.013	PART CT	G	QN	Watson 1970	NA	NR	Lake Naivasha, Kenya
		16	5.6	5.6	27.8	61.1	0	0	0	0	100	0.111	0.056	OCC	GUT	QN	Douthwaite 1978	NA	Year round	Kafue Flats, Lochinvar, Zambia
Somateria fischeri	1558.5		0	0	2.8	0.5	4.3	0	92.4	0	100	0.043	0.043
		16	0	0	8.3	1.5	12.8	0	77.3	0	100	0.128	0.128	PV	GUT	QN	Cottam 1939	NA	May-Jul	North America
		36	0	0	0	0	0	0	100	0	100	0	0	FO	G	QN	Petersen et al. 1998	NA	May-Jun	Bering Sea, Alaska
		12	0	0	0	0	0	0	100	0	100	0	0	ADM	E	QN	Lovvorn et al. 2003	NA	Mar	St. Lawrence Island, Bering Sea, Alaska
Somateria mollissima	2066.5		0	0	0	0	1.5	2.6	95.9	0	100	0.041	0.015
		40	0	0	0	0	2.2	0	97.8	0	100	0.022	0.022	PWM	NA	QN	Goudie and Ankney 1986	NA	Fall-Winter	Newfoundland
		162	0	0	0	0	2.2	7.4	90.4	0	100	0.096	0.022	FO	E, G	QN	Cantin et al. 1974	NA	Jun-Sep	St. Lawrence Estuary
		41	0	0	0	0	0	0.4	99.6	0	100	0.004	0	AWM	E, P	QN	Merkel et al. 2007	NA	Nov-May	Nuuk, Southwest Greenland
Somateria spectabilis	1617.5		0	0	0	0	3.3	2.2	94.5	0	100	0.055	0.033
		85	0	0	0	0	3.3	2.2	94.5	0	100	0.055	0.033	PV	NA	QN	Cottam 1939	NA	Winter	Alaska
Tachyeres brachypterus	3450		0	0	0	0	0	0.4	99.6	0	100	0.004	0
		6	0	0	0	0	0	0.4	99.6	0	100	0.004	0	PV	E, P, G	QN	Weller 1972	NA	Nov-Dec	Falkland Islands
Tachyeres leucocephalus	3013		0	0	0	0	0	20.7	79.3	0	100	0.207	0
		15	0	0	0	0	0	20.7	79.3	0	100	0.207	0	PRES	NA	QL	Agüero et al. 2014	NA	NA	Melo Bay, Northern San Jorge Gulf, Argentina
Tachyeres patachonicus	2831		0	0	0	0	0	0	100	0	100	0	0
		NR	0	0	0	0	0	0	100	0	100	0	0	PRES	NA	QL	NA	J78	NA	NA
Tachyeres pteneres	4772		0	0	0	0	0	0	100	0	100	0	0
		NR	0	0	0	0	0	0	100	0	100	0	0	PRES	NA	QL	NA	J78	NA	NA
Tadorna radjah	886.5		0	0	50	0	2.5	0	47.5	0	100	0.025	0.025
		2	0	0	100	0	0	0	0	0	100	0	0	PV	G	QN	Lavery 1971	NA	Year round	NA
		21	0	0	0	0	5	0	95	0	100	0.05	0.05	PV	G	QN	Frith 1982	M90	NA	NA
Tadorna tadorna	1152		0	0	0.7	0	0	6.9	92.2	0.1	100	0.069	0
		40 droppings	0	0	0	0	0	20	80	0	100	0.2	0	FO	F	QN	Meininger and Snoek 1992	NA	Nov-Dec	Ooesterschelde, Netherlands
		18	0	0	0.2	0	0	6.4	92.7	0.7	100	0.064	0	PV	G	QN	Olney 1965	NA	Sep-Feb	Medway Islands, UK
		7	0	0	0	0	0	1.9	98.1	0	100	0.019	0	PV	G	QN	Olney 1965	NA	Aug-Oct	Bridgwater Bay, UK
		33	0	0	1.4	0	0	0	98.6	0	100	0	0	FO	G	QN	Buxton and Young 1981	NA	Jan-Mar	Scotland
		21	0	0	2.1	0	0	6.3	91.6	0	100	0.063	0	FO	G	QN	Buxton and Young 1981	NA	Apr-Jun	Scotland
Tadorna tadornoides	1425		3	14	34	0	0	49	0	0	100	0.66	0.03
		14	3	14	34	0	0	49	0	0	100	0.66	0.03	PV	E, G	QN	Delroy 1974	M90	NA	The Coorong, Australia
Tadorna variegata	1549.5		49.3	0	24.5	1.8	0	5.7	20.4	-1.8	100	0.54	0.484
		204	49.3	0	24.5	1.8	0	5.7	20.4	-1.8	100	0.54	0.484	FO	E, P	QN	Bisset 1976	NA	Year round	NA
Thalassornis leuconotus	575		27.2	0	50.8	14.6	0	6.2	1.1	0	100	0.334	0.272
		NULL	50	0	50	0	0	0	0	0	100	0.5	0.5	PRES	NA	QL	NA	J78	NA	NA
		10	4.4	0	51.6	29.2	0	12.4	2.3	0	100	0.168	0.044	PART CT	NA	QN	Watson 1970	NA	NR	Lake Naivasha, Kenya
Thambetochen chauliodous	6227.5		100	0	0	0	0	0	0	0	100	1	1
		NULL	100	0	0	0	0	0	0	0	100	1	1	PRES	F	QL	James and Burney 1997	NA	NA	Maui, Hawaii
