# Supplementary material for: Exceptional avian herbivores: multiple transitions toward herbivory in the bird order Anseriformes and its correlation with body mass
Source: Ecol Evol. 2015 Oct 15;5(21):5016–32. doi: 10.1002/ece3.1787 (PMC4662324; doi:10.1002/ece3.1787)
Supplement: Supplementary file 2 — Appendix S2. Excel spreadsheet containing the mean dietary category sums, dietary indices and body masses for each species in Appendix S1 (compact version of Appendix S1). [file ECE3-5-5016-s002.xls]

## Sheet: Sheet1
	Mass (g)	Leaves	Roots	Seeds	Fruits	Plant	Algae	Animal	Other	HI	FI
aix sponsa	658	9.10556	1.32612	60.9263	9.25333	0	0	19.3887	0	0.104317	0.0910556
alopochen aegyptiaca	1873	36.4	5.26667	27.2667	2.66667	20	8.4	0	1.98952e-14	0.700667	0.564
amazonetta brasiliensis	500	0	0	78.6945	0	14.0195	0	7.28599	0	0.140195	0.140195
anas acuta	946.5	8.76153	0.02002	46.8992	27.1715	1.101	0	16.0467	2.84217e-15	0.0988255	0.0986253
anas americana	755.5	27.2875	1.425	19.425	0	41.8375	3.3125	6.4625	0.25	0.740719	0.693271
anas aucklandica	465.5	0	0	0	0	0	0	98.9011	1.0989	0	0
anas capensis	402	9.19	0	0	0	0	0	90.81	0	0.0919	0.0919
anas castanea	625	17.875	17.375	28.25	0	3	20.5	13	0	0.5875	0.20875
anas chlorotis	582	11.1334	0	26.5797	0	2.70812	1.20361	57.7733	0.601805	0.151362	0.139253
anas clypeata	613	6.32204	0	5.93975	0	0	5.98633	76.5332	5.21866	0.130114	0.0684918
anas crecca	343.833	0	0	71.06	7.76	5.66	0.92	14	0.6	0.0658	0.0566
anas cyanoptera	377.5	1.14844	0	44.1748	0	0	0	54.6767	7.10543e-15	0.0114844	0.0114844
anas discors	360	1.57143	0	30.0053	0	0.15361	14.082	53.9019	0.285714	0.158071	0.0172504
anas erythrorhyncha	559.5	3.19071	0	49.5892	0	0	6.25	40.97	0	0.0944071	0.0319071
anas flavirostris	434	0	0	1	0	16	0	83	0	0.16	0.16
anas georgica	628.333	1.5	0	0	0	0	0	98.5	0	0.015	0.015
anas hottentota	235	5.78045	0	18.6871	8.50474	0	0.306346	66.7214	1.42109e-14	0.060868	0.0578045
anas penelope	771.5	82.1	3	14.85	0	0.05	0	0	0	0.8515	0.8215
anas platyrhynchos	1141	0.301508	2.75307	34.3682	13.604	9.54791	0.0679502	36.3574	3	0.126704	0.0984942
anas querquedula	326	3.15236	0	84.2382	7.70578	0	0.350263	4.55342	-1.42109e-14	0.0350263	0.0315236
anas rhynchotis	639.333	29.1	0	10.6	0	14.1	0	46.2	0	0.432	0.432
anas rubripes	1250	0	2.64482	8.28514	0	3.04816	0.36	85.4599	0.20202	0.0606122	0.0304816
anas smithii	591.5	0	0	0	0	0	0	100	0	0	0
anas strepera	917	21.1156	2.80837	16.003	0	27.8883	18.4161	12.9691	0.79965	0.708438	0.494612
anas superciliosa	910	0	0	87.625	0	3.1	6	3.275	0	0.091	0.031
anas undulata	1008	13.0482	0	75.0634	1.30482	0	0.65241	9.93113	0	0.137006	0.130482
anhima cornuta	3150	0	2.6	0	0	97.2	0	0	0.2	1	0.973948
anser albifrons	2530.75	40.0047	8.76563	48.3157	0.469484	2.07693	0	0.145316	0.222222	0.50879	0.421134
anser anser	3308.5	62.6952	14.2857	18.0536	2.38095	1.08553	0	1.49893	4.06024e-15	0.780665	0.637808
anser brachyrhynchus	2645	38.3333	8.33333	17.5	4.16667	31.6667	0	0	0	0.783333	0.7
anser cygnoides	3512.5	6.66667	32.3667	0	20	40.9667	0	0	0	0.8	0.476333
anser erythropus	1761	94.65	0	0	0	0	0	0	5.35	1	1
anser indicus	2225	49	0	28.7	0	21.5	0	0.7	0.1	0.705706	0.705706
anseranas semipalmata	2418.5	1.03333	31.5	62.8	0	4.03333	0	0.6	0.0333333	0.365683	0.0506783
aythya affinis	820	2.3599	0	14.8277	0	0	0.820262	81.9921	0	0.0318016	0.023599
aythya americana	1076.5	21.2914	12.5094	20.802	0.40202	6.92929	13.7222	23.9632	0.38038	0.548244	0.282207
aythya australis	870	7.8	0	38.8	0	26.15	3.4	23.85	0	0.3735	0.3395
aythya collaris	705	3.07746	10.8287	40.2019	0	6.10556	2.68196	35.7583	1.34606	0.227875	0.0924504
aythya ferina	823	12.4464	0	0	23.6052	2.25322	49.5708	12.1245	-7.10543e-14	0.642704	0.146996
aythya fuligula	701.5	1.99203	0.0664011	23.2935	0	0	0	74.6481	9.4739e-15	0.0205843	0.0199203
aythya marila	1006.5	3.81944	0	0.115741	0	17.4435	13.5187	65.1026	6.31594e-15	0.347817	0.21263
aythya valisineria	1203	8.5335	41.2168	6.90536	0	0.983801	0.01	42.3506	9.9476e-15	0.507441	0.095173
biziura lobata	1974.5	2.90581	0	0	0	23.3467	1.70341	72.0441	5.68434e-14	0.279559	0.262525
branta bernicla	1279.25	62.5	0	0	0	0	37.5	0	0	1	0.625
branta canadensis	3727.33	36.0899	2.7907	43.4732	10.1765	6.67906	0	0.0637001	0.726922	0.457357	0.429332
branta leucopsis	1687	72.6634	0	12.8366	0	14.2857	0	0	0.214286	0.871615	0.871615
branta sandvicensis	2047.5	43.4	0	23.75	13.45	15.9	0	0	3.5	0.617508	0.617508
bucephala albeola	403.5	0	0	9.21111	0	3.24444	0	86.9444	0.6	0.0326625	0.0326625
bucephala clangula	938.5	0	0	0	0	12.9714	0	84.5	2.52857	0.134575	0.134575
bucephala islandica	940.5	0	0	1.6625	0	1.475	0	94.7	2.1625	0.0149141	0.0149141
cairina moschata	2450	0	0	82.9329	0	0	0	17.0671	0	0	0
cairina scutulata	2150	0	0	2.43902	0	15.8537	0	81.7073	0	0.158537	0.158537
callipepla californica	166.333	23.5383	0	71.4574	0	0	0	1.05184	3.95247	0.235383	0.235383
cereopsis novaehollandiae	3560	3.75	0	3.75	0	92.5	0	0	0	0.9625	0.9625
chamaepetes goudotii	729	5.61685	0	0	88.666	0	0	5.71715	4.26326e-14	0.0561685	0.0561685
chen caerulescens	2641	48.6362	20.4105	18.1641	0.736364	10.7954	0	0.00910913	1.24832	0.807981	0.603791
chen canagica	2148	57.1429	0	0	0	0	0	42.8571	0	0.571429	0.571429
chen rossii	1636	0	0	0	0	100	0	0	0	1	1
chenonetta jubata	807.5	83.7807	0	5.13972	0	10.3293	0	0.750201	3.55271e-15	0.941101	0.941101
chloephaga picta	2888.5	66.9528	0	23.7404	8.75876	0.498008	0	0	0.0500501	0.67475	0.67475
clangula hyemalis	873	0	0	0	0	0	0	99	1	0	0
crax alector	2872	0.22	0	0	83.64	0	0	0.12	16.02	0.00261967	0.00261967
cyanochen cyanoptera	1520	12.5	11.1111	0	0	58.3333	0	18.0556	0	0.819444	0.708333
cygnus atratus	5650	0	0	12.038	0	56.8279	13.1742	0.1399	17.82	0.878	0.67773
cygnus buccinator	11100	60.7912	16.6819	1.23239	0	0	20.5196	0	0.775	0.987676	0.615662
cygnus columbianus	6400	37.8993	14.4802	18.1255	0	18.875	7.12005	2.925	0.575	0.788724	0.572527
cygnus melancoryphus	4775	100	0	0	0	0	0	0	0	1	1
cygnus olor	10735	81.3944	3.70951	6.39613	0	0	4.20513	3.94484	0.35	0.896256	0.81711
dendrocygna arcuata	799	0	0	90.8591	0	2.4726	6.29371	0.374625	1.06581e-14	0.0876631	0.024726
dendrocygna autumnalis	755.75	0	1.90002	94.1201	0.13986	1.14	0	2.69998	0	0.0304002	0.0114
dendrocygna bicolor	756.5	0	0	98.9667	0	0.366667	0	0.666667	0	0.00366667	0.00366667
dendrocygna eytoni	790	0	0	76	0	22.2	0	1.8	0	0.222	0.222
dendrocygna viduata	690	0.3718	0.21059	99.1462	0	0	0	0.271435	1.42109e-14	0.00582389	0.003718
falcipennis canadensis	474	72.0227	0	0.178571	19.8781	0	0	2.56063	5.36	0.758125	0.758125
histrionicus histrionicus	563.5	0	0	0	0	0	4.29988	90.3335	5.36667	0.0429988	0
hymenolaimus malacorhynchos	832.5	0	0	0	0	0	0	96.6	3.4	0	0
lagopus muta	535.5	70.6298	2.92633	2.08333	21.0507	0.515464	0	2.77778	0.0166667	0.740882	0.711619
leipoa ocellata	1917.5	9.58115	0	51.1709	27.788	4.56104	0	6.89892	0	0.141422	0.141422
lophodytes cucullatus	617	0	0	0	0	0.666667	0	99.1667	0.166667	0.00666667	0.00666667
lophonetta specularioides	1021.5	0	0	0.199601	0	3.19361	4.69062	89.8204	2.09581	0.0805301	0.0326198
malacorhynchus membranaceus	374	4.61667	0	15.1833	0	17.0333	0.7	62.2833	0.183333	0.223566	0.216566
marmaronetta angustirostris	477	3.175	0	77.55	0	4.55	0.15	14.45	0.125	0.0789849	0.0774786
melanitta fusca	1802	0	0	0	0	3.675	0	96.075	0.25	0.0369052	0.0369052
melanitta nigra	1052	0	0	0	0	2.77891	0.720959	95.8335	0.666667	0.0349986	0.0277891
melanitta perspicillata	1097.5	0	0	0	0	9.1	0	90.1	0.8	0.091	0.091
meleagris gallopavo	6050	17.0083	2.53851	58.3539	3.9644	10.2396	0	4.96097	2.93433	0.304345	0.278216
mergus merganser	1470.5	0	0	0	0	0	0	93.85	6.15	0	0
mergus serrator	1021.5	0	0	0	0	0	0	100	0	0	0
mitu salvini	3100	10	0	10	75	0	0	5	0	0.1	0.1
neochen jubata	1250	0	0	0	0	27.2727	0	72.7273	0	0.272727	0.272727
numida meleagris	1299	5.65284	30.123	21.9989	2.96744	0	0	39.2578	2.4869e-14	0.357759	0.0565284
ortalis canicollis	539	38.5	0	1.1	30.4	0	0	22.1	7.9	0.418024	0.418024
ortalis vetula	563	14.3	0	10.3	72.4	0	0	3	0	0.143	0.143
oxyura australis	798	6.9	0	18.6	0	26	1.9	46.5	0.1	0.348348	0.329329
oxyura jamaicensis	608.5	1.25	1.25	7.73004	0	0.186567	0	89.5834	0	0.0268657	0.0143657
penelope purpurascens	2060	0	0	0	97	0	0	3	0	0	0
phasianus colchicus	1135	7.96189	0	85.6182	0.95	0	0	5.46991	3.55271e-15	0.0796189	0.0796189
pipile pipile	1000	15.4167	0	0	84.5833	0	0	0	0	0.154167	0.154167
polysticta stelleri	807.5	0	0	0.329511	0.352577	3.68723	0.250428	87.0244	8.35587	0.0398015	0.0372702
sarkidiornis melanotos	2610	3.4309	2.77778	62.9455	30.5556	0	0	0.290276	7.10543e-15	0.0620868	0.034309
somateria fischeri	1558.5	0	0	2.78	0.503333	4.28333	0	92.4333	0	0.0428333	0.0428333
somateria mollissima	2066.5	0	0	0	0	1.47223	2.59177	95.936	1.42109e-14	0.04064	0.0147223
somateria spectabilis	1617.5	0	0	0	0	3.3	2.21	94.49	0	0.0551	0.033
tachyeres brachypterus	3450	0	0	0	0	0	0.3996	99.6004	0	0.003996	0
tachyeres leucocephalus	3013	0	0	0	0	0	20.6897	79.3103	0	0.206897	0
tachyeres patachonicus	2831	0	0	0	0	0	0	100	0	0	0
tachyeres pteneres	4772	0	0	0	0	0	0	100	0	0	0
tadorna radjah	886.5	0	0	50	0	2.5	0	47.5	0	0.025	0.025
tadorna tadorna	1152	0	0	0.734741	0	0	6.91093	92.2143	0.14	0.0691995	0
tadorna tadornoides	1425	3	14	34	0	0	49	0	0	0.66	0.03
tadorna variegata	1549.5	49.2984	0	24.5433	1.82685	0	5.71882	20.4395	-1.82685	0.540302	0.484139
thalassornis leuconotus	575	27.1978	0	50.8242	14.6238	0	6.21302	1.14117	0	0.334108	0.271978
thambetochen chauliodous	6227.5	100	0	0	0	0	0	0	0	1	1
