# Supplementary material for: Exceptional avian herbivores: multiple transitions toward herbivory in the bird order Anseriformes and its correlation with body mass
Source: Ecol Evol. 2015 Oct 15;5(21):5016–32. doi: 10.1002/ece3.1787 (PMC4662324; doi:10.1002/ece3.1787)
Supplement: Supplementary file 4 [file ECE3-5-5016-s004.xls]

## Sheet: About this file
	The 'PIC results' sheet of this file contains the results of correlation tests between the phylogenetic independent contrasts (PICs) of log10 body mass and logit herbivory index.
	Columns B-E show the p-values and correlation coefficients for Pearson and Kendall correlation tests on the standardized PICs of log10 body mass and herbivory index. Correlations were tested using the maximum likelihood topology and the 100 trees of the tree sample distribution.
	In order to ensure adequate standardization of the contrasts, Pearson and Kendall correlation test were also performed between the standardard deviation and absolute value of the contrasts (Garland et al. 1992).
	Branch length transformations were applied until no significant correlation between the standardard deviation and absolute value of the contrasts was observed.
	The branch length transformation applied for each trait is indicated in columns F-G and M-N (the transformation need not be the same for both traits, see Garland et al. 1992) and columns H-K and O-R indicate the results of the standardization correlation tests.
	Branch length transformations were applied in the following manner:
	For log-transformation, branch lengths (L) were first positively shifted such that all branch lengths exceeded one. Then a value (V), indicated in columns G and N, was added before taking the log10 transformation to yield the transformed branch lengths (T).
	T = log10(L + (1-min(L)) + V)
	For exponential transformation, branch lengths (L) were raised to the value indicated by the value (V) in columns G and N to yield the transformed branch lengths (T).
	T = L^V

## Sheet: PIC results
	Correlation tests between body mass and herbivory index				Branch length transformation (log10 body mass)		Correlation tests between standard deviation and absolute value of contrasts (log10 body mass)					Branch length transformation (logit herbivory index)		Correlation tests between standard deviation and absolute value of contrasts (logit herbivory index)
	Pearson		Kendall		Type	Value	Pearson		Kendall			Type	Value	Pearson		Kendall
	p-value	Pearson's r	p-value	Kendall's tau			p-value	Pearson's r	p-value	Kendall's tau				p-value	Pearson's r	p-value	Kendall's tau
ML-topology	0.0844838	0.163755	0.122615	0.0987773	log	0.4	0.97888	-0.00252986	0.27625	0.0696758		log	0.03	0.14108	-0.139955	0.310895	-0.0648483
Tree sample
Min	0.0400325	-0.00914867	0.0368865	0.0199485			0.747652	-0.01361	0.0414235	0.037663				0.0303024	-0.204801	0.122003	-0.0989621
Max	0.93587	0.194355	0.755196	0.133526			0.999427	0.0307389	0.556261	0.130501				0.613145	-0.0482875	0.997994	0.00933376
1	0.411767	0.0783166	0.409514	0.0527671	exp	0.35	0.92207	-0.00934846	0.282959	0.0687103		log	0.05	0.0611112	-0.177536	0.149637	-0.0922037
2	0.111502	0.151211	0.151786	0.0916988	log	1.5	0.995393	-0.000551847	0.300205	0.0663126		log	0.09	0.137968	-0.141049	0.368009	-0.0576211
3	0.423158	0.0764297	0.52631	0.0405405	exp	0.37	0.945693	-0.0065093	0.134619	0.0957438		log	0.04	0.125498	-0.145631	0.505191	-0.0426422
4	0.405132	0.0794296	0.309701	0.0649936	exp	0.36	0.936704	-0.00758888	0.178541	0.086089		log	0.7	0.0303024	-0.204801	0.350881	-0.0596991
5	0.193852	0.123685	0.156142	0.0907336	log	0.4	0.975635	-0.00291862	0.345711	0.0603427		log	0.04	0.119021	-0.14815	0.204146	-0.0812616
6	0.626575	0.0464715	0.398186	0.0540541	exp	0.35	0.984995	-0.00179726	0.220739	0.0783651		log	2.9	0.594465	-0.0508428	0.92987	-0.00563199
7	0.0761497	0.168268	0.110896	0.101995	log	0.4	0.971789	-0.00337955	0.230365	0.076756		log	0.06	0.0904507	-0.160737	0.313302	-0.0645265
8	0.102765	0.154977	0.1366	0.0952381	log	4	0.992263	0.000926685	0.372044	0.0571245		log	0.07	0.132571	-0.142991	0.292076	-0.067423
9	0.524847	0.0607118	0.566441	0.0366795	exp	0.36	0.970881	-0.00348836	0.232325	0.0764341		log	0.03	0.1032	-0.154784	0.377457	-0.0564808
10	0.250869	0.1094	0.281839	0.0688546	exp	0.36	0.967627	-0.0038784	0.134619	0.0957438		log	0.06	0.103904	-0.154472	0.167444	-0.0883418
11	0.637351	0.0450262	0.253631	0.0730373	exp	0.37	0.934141	-0.00789684	0.191021	0.0836955		log	1.6	0.16196	-0.133051	0.805353	-0.0157734
12	0.199871	0.122046	0.169782	0.0878378	exp	0.38	0.975322	0.00295615	0.0596507	0.120525		log	0.3	0.293282	-0.100179	0.67822	-0.0265508
13	0.0949182	0.15858	0.216041	0.0791506	log	1	0.992372	-0.000913608	0.178541	0.086089		log	2.6	0.369882	-0.0855337	0.893981	-0.00852844
14	0.121904	0.147016	0.106463	0.103282	log	0.4	0.967957	0.00383887	0.301387	0.0661357		log	0.04	0.0612872	-0.177417	0.248435	-0.0738595
15	0.235978	0.112889	0.151786	0.0916988	log	4	0.90173	0.0117994	0.26965	0.0706412		log	0.04	0.122878	-0.146637	0.315722	-0.0642047
16	0.0864492	0.162743	0.0368865	0.133526	log	0.7	0.972877	-0.00324916	0.393982	0.0545498		log	0.9	0.238373	-0.112318	0.753283	-0.0201143
17	0.92373	-0.00914867	0.755196	0.0199485	exp	0.35	0.949711	-0.0060271	0.244336	0.0745032		log	2.4	0.452226	-0.071743	0.977934	-0.00177005
18	0.149398	0.137118	0.279597	0.0691763	exp	0.34	0.941609	-0.00699974	0.254673	0.072894		log	0.9	0.114649	-0.149911	0.315722	-0.0642047
19	0.183944	0.126465	0.418134	0.0518018	log	1.3	0.99861	-0.000166433	0.224554	0.0777215		log	0.09	0.11767	-0.148688	0.358726	-0.0587336
20	0.750597	0.030368	0.435692	0.0498713	exp	0.34	0.997384	-0.000313364	0.18848	0.084158		log	0.8	0.142551	-0.139444	0.56814	-0.0365275
21	0.698381	0.0370187	0.529598	0.0402188	exp	0.34	0.995486	0.000540706	0.224554	0.0777215		log	3.8	0.071961	-0.170689	0.551216	-0.0381366
22	0.307044	0.0973803	0.270748	0.0704633	log	0.7	0.968311	0.0037964	0.464338	0.046826		log	0.03	0.0486745	-0.186736	0.158351	-0.0902728
23	0.319076	0.0949997	0.426861	0.0508366	exp	0.35	0.996869	-0.00037506	0.315722	0.0642047		log	0.07	0.149075	-0.137226	0.391198	-0.0548717
24	0.471508	0.0687268	0.331753	0.0620978	exp	0.37	0.993339	-0.000797855	0.185951	0.0846612		log	2.6	0.239298	-0.112098	0.84057	-0.0128762
25	0.0641418	0.17553	0.169782	0.0878378	log	0.3	0.984828	-0.00181725	0.238277	0.0754687		log	0.03	0.095479	-0.158314	0.377457	-0.0564808
26	0.436513	0.0742546	0.243324	0.0746461	log	4	0.812884	0.0226176	0.261019	0.0719286		log	0.4	0.219666	-0.116893	0.416685	-0.0519752
27	0.217128	0.117535	0.245362	0.0743243	exp	0.36	0.961659	-0.00459392	0.141295	0.0941347		log	1.2	0.285229	-0.101857	0.719165	-0.0230107
28	0.229489	0.114458	0.229394	0.0768983	log	0.4	0.963594	-0.00436182	0.377457	0.0564808		log	0.03	0.0743958	-0.169269	0.408082	-0.0529407
29	0.28129	0.10269	0.326767	0.0627413	log	1	0.989578	-0.00124823	0.446122	0.0487569		log	0.06	0.129818	-0.144005	0.289778	-0.0677448
30	0.50155	0.0641573	0.441638	0.0492278	exp	0.35	0.987675	-0.00147621	0.158351	0.0902728		log	3.7	0.280321	-0.102896	0.6418	-0.0297691
31	0.100855	0.155833	0.175319	0.0867187	log	4	0.940102	0.00718068	0.333002	0.0619519		log	0.1	0.613145	-0.0482875	0.884046	0.00933376
32	0.178989	0.127897	0.352186	0.0595238	exp	0.34	0.995067	0.000590823	0.117223	0.100249		log	0.7	0.240321	-0.111856	0.47983	-0.0452168
33	0.503495	0.0638665	0.481399	0.045045	exp	0.35	0.967965	-0.0038379	0.191021	0.0836955		log	1.5	0.186772	-0.125661	0.526299	-0.0405601
34	0.159983	0.133675	0.121401	0.0990991	log	0.4	0.993133	-0.000822514	0.250502	0.0735377		log	0.04	0.0572925	-0.180183	0.20236	-0.0815834
35	0.467893	0.069287	0.179359	0.0859073	exp	0.38	0.954063	-0.00550495	0.0849902	0.110226		log	0.03	0.0823063	-0.164898	0.244336	-0.0745032
36	0.685355	0.0387045	0.587042	0.034749	exp	0.35	0.961789	0.00457826	0.0414235	0.130501		log	4	0.564489	-0.0550205	0.953881	-0.00370102
37	0.51749	0.0617912	0.29555	0.0669241	exp	0.34	0.988383	0.00139138	0.102697	0.104433		log	0.03	0.109756	-0.151945	0.419576	-0.0516534
38	0.177029	0.128471	0.32183	0.0633848	log	4	0.949414	0.00606269	0.199696	0.082086		log	0.06	0.0778475	-0.167318	0.272929	-0.0701754
39	0.0739175	0.169545	0.13528	0.0955598	log	0.4	0.968592	-0.00376277	0.303746	0.0658138		log	0.05	0.0775217	-0.167499	0.14542	-0.0931692
40	0.0400325	0.194355	0.0401877	0.131274	log	1.2	0.976521	-0.0028125	0.274038	0.0699976		log	0.6	0.474579	-0.0682526	0.981945	0.00144823
41	0.0787501	0.166819	0.268566	0.0707851	log	0.9	0.989753	-0.0012273	0.380181	0.056159		log	0.4	0.130797	-0.143643	0.452149	-0.0481133
42	0.389046	0.0821739	0.28864	0.0678893	exp	0.36	0.972533	-0.00329044	0.144035	0.093491		log	1.1	0.147836	-0.137641	0.534545	-0.0397458
43	0.250585	0.109465	0.076695	0.113256	exp	0.34	0.971428	0.00342283	0.299041	0.0664575		log	1.2	0.126735	-0.145161	0.819009	-0.0146432
44	0.448275	0.0723699	0.217914	0.0788288	exp	0.37	0.989804	-0.00122127	0.0868267	0.109582		log	1	0.0681785	-0.172974	0.440142	-0.0494006
45	0.676976	0.0397952	0.368023	0.0575933	exp	0.36	0.952062	-0.00574496	0.126934	0.0976748		log	0.7	0.071547	-0.170934	0.544517	-0.0387803
46	0.102542	0.155076	0.176123	0.0865508	log	0.9	0.987805	-0.00146065	0.230365	0.076756		log	0.08	0.0820016	-0.16506	0.372044	-0.0571245
47	0.389452	0.0821039	0.187642	0.0842986	exp	0.38	0.972789	0.00325971	0.0638548	0.118594		log	0.4	0.403495	-0.079706	0.997994	-0.000160914
48	0.093298	0.159353	0.217914	0.0788288	log	0.3	0.980526	-0.00233261	0.236281	0.0757905		log	0.02	0.0614681	-0.177295	0.282959	-0.0687103
49	0.503043	0.063934	0.510028	0.0421493	exp	0.38	0.978718	-0.00254928	0.122003	0.0989621		log	0.03	0.137948	-0.141056	0.431258	-0.0503661
50	0.260656	0.107184	0.392594	0.0546976	exp	0.37	0.970769	-0.00350183	0.137259	0.0951002		log	0.03	0.0728549	-0.170163	0.17372	-0.0870545
51	0.419008	0.0771137	0.270748	0.0704633	exp	0.38	0.98594	-0.00168401	0.13792	0.0949622		log	0.06	0.0960416	-0.15805	0.150343	-0.092065
52	0.713559	0.0350686	0.587042	0.034749	exp	0.35	0.961315	-0.00463507	0.190176	0.0838362		log	0.04	0.0710459	-0.171233	0.226479	-0.0773996
53	0.252863	0.108943	0.185963	0.0846203	exp	0.36	0.986425	0.00162595	0.11033	0.10218		log	1.8	0.13884	-0.14074	0.784022	-0.0175396
54	0.0594772	0.178651	0.117816	0.100064	log	0.5	0.935452	-0.00773934	0.176923	0.0864108		log	0.07	0.0844212	-0.163787	0.306116	-0.065492
55	0.48031	0.0673721	0.253631	0.0730373	exp	0.33	0.955021	-0.00539002	0.178541	0.086089		log	2.4	0.0981757	-0.157056	0.374744	-0.0568026
56	0.0752573	0.168775	0.297878	0.0666023	log	1.2	0.997715	-0.000273693	0.210481	0.0801545		log	0.4	0.242874	-0.111255	0.647206	-0.0292934
57	0.209444	0.119511	0.196204	0.0826898	log	1.3	0.999352	-7.76e-05	0.171339	0.0875584		log	0.06	0.183541	-0.126581	0.475146	-0.0457106
58	0.308172	0.0971545	0.316942	0.0640283	exp	0.38	0.989184	-0.00129546	0.088695	0.108939		log	3.3	0.130019	-0.143931	0.431258	-0.0503661
59	0.446136	0.0727105	0.229394	0.0768983	exp	0.34	0.989176	0.00129649	0.26965	0.0706412		log	0.06	0.103658	-0.154581	0.218849	-0.0786869
60	0.181612	0.127135	0.429793	0.0505148	log	0.4	0.774444	0.02738	0.482961	0.044895		log	0.3	0.139858	-0.140382	0.323054	-0.0632392
61	0.481503	0.0671896	0.309701	0.0649936	exp	0.36	0.972114	-0.00334061	0.129457	0.0970311		log	2.9	0.406144	-0.0792592	0.757105	-0.0197924
62	0.353598	0.0884735	0.21418	0.0794723	exp	0.37	0.989613	0.00124404	0.204146	0.0812616		log	0.04	0.173117	-0.129632	0.393982	-0.0545498
63	0.377391	0.084205	0.481399	0.045045	exp	0.38	0.995074	0.00058994	0.0915582	0.107973		log	1.2	0.120531	-0.147553	0.396778	-0.054228
64	0.105086	0.153953	0.229394	0.0768983	log	3.7	0.807207	0.0233171	0.240285	0.0751468		log	3.3	0.193661	-0.123737	0.784022	-0.0175396
65	0.722897	0.0338759	0.459751	0.0472973	exp	0.38	0.975549	0.00292901	0.135269	0.095606		log	0.08	0.201993	-0.121477	0.516498	-0.0415258
66	0.485571	0.066569	0.44763	0.0485843	exp	0.35	0.964748	0.00422346	0.0762738	0.113444		log	0.7	0.0996473	-0.156381	0.578412	-0.035562
67	0.606115	0.049245	0.438659	0.0495495	log	4	0.830301	0.0204785	0.205944	0.0809397		log	0.9	0.213645	-0.118424	0.564735	-0.0368493
68	0.93587	0.00768902	0.484536	0.0447233	exp	0.38	0.98998	-0.00120014	0.117223	0.100249		log	1	0.14252	-0.139455	0.44913	-0.0484351
69	0.256851	0.108038	0.459751	0.0472973	exp	0.35	0.994094	0.000707338	0.0954908	0.106686		log	4	0.257376	-0.10792	0.87017	-0.0104594
70	0.306416	0.0975061	0.146121	0.0929858	log	2.6	0.951053	0.00586605	0.437169	0.0497224		log	0.2	0.308423	-0.0971044	0.997994	-0.000160914
71	0.526332	0.0604948	0.307312	0.0653153	exp	0.35	0.9766	-0.00280308	0.102697	0.104433		log	1.5	0.0693808	-0.172237	0.67822	-0.0265508
72	0.427926	0.0756486	0.468961	0.046332	exp	0.36	0.962742	0.00446405	0.122003	0.0989621		log	0.7	0.389294	-0.082131	0.738055	-0.0214016
73	0.841878	0.0190624	0.481399	0.045045	exp	0.36	0.946908	-0.0063635	0.132659	0.0962498		log	1.2	0.036152	-0.198234	0.279583	-0.0692097
74	0.152102	0.136221	0.0528495	0.123874	log	0.4	0.886744	-0.01361	0.437169	0.0497224		log	2.7	0.08655	-0.162691	0.862258	-0.0111031
75	0.183806	0.126505	0.147522	0.0926641	log	1.1	0.999427	6.86e-05	0.172134	0.0873763		log	1	0.0321611	-0.202606	0.303746	-0.0658138
76	0.331441	0.0926129	0.223601	0.0778636	log	0.7	0.941171	0.00705228	0.440142	0.0494006		log	0.05	0.169874	-0.130608	0.498785	-0.0432859
77	0.45034	0.072042	0.227451	0.0772201	exp	0.35	0.972681	0.00327259	0.213249	0.0796524		log	4	0.191767	-0.124261	0.696722	-0.0249417
78	0.105176	0.153913	0.235293	0.0759331	log	0.4	0.777961	0.0269417	0.556261	0.037663		log	3.3	0.0407226	-0.193699	0.324279	-0.0630935
79	0.280388	0.102881	0.179359	0.0859073	exp	0.39	0.94174	-0.00698395	0.0721971	0.115054		log	0.06	0.132251	-0.143108	0.335519	-0.0616301
80	0.167293	0.131396	0.148933	0.0923423	log	0.9	0.94521	0.00656737	0.440142	0.0494006		log	3	0.0644794	-0.175311	0.377457	-0.0564808
81	0.255949	0.108242	0.057971	0.1213	log	0.4	0.747652	0.0307389	0.47983	0.0452168		log	0.6	0.0813215	-0.165424	0.28522	-0.0683884
82	0.142194	0.139568	0.272942	0.0701416	log	0.4	0.806156	0.0234468	0.44913	0.0484351		log	0.1	0.204194	-0.12089	0.527948	-0.0403894
83	0.454285	0.0714176	0.25996	0.0720721	exp	0.37	0.988514	-0.00137574	0.0569776	0.121812		log	0.03	0.118494	-0.148359	0.335519	-0.0616301
84	0.154575	0.135412	0.316942	0.0640283	log	0.7	0.998994	0.000120506	0.446122	0.0487569		log	0.04	0.0506494	-0.185154	0.205944	-0.0809397
85	0.604986	0.0493993	0.275148	0.0698198	exp	0.36	0.972891	0.00324743	0.0746211	0.114088		log	4	0.167284	-0.131398	0.534545	-0.0397458
86	0.524038	0.0608301	0.529598	0.0402188	exp	0.39	0.934978	-0.00779628	0.0944952	0.107008		log	0.06	0.147618	-0.137715	0.380181	-0.056159
87	0.493211	0.0654107	0.15468	0.0910553	log	3.8	0.931202	0.00825011	0.358726	0.0587336		log	2.5	0.0712839	-0.171091	0.42832	-0.0506879
88	0.579655	0.0528943	0.245362	0.0743243	exp	0.36	0.978003	0.00263487	0.119594	0.0996058		log	1	0.313587	-0.0960783	0.67822	-0.0265508
89	0.188822	0.125083	0.563041	0.0370013	exp	0.35	0.978713	-0.00254987	0.14542	0.0931692		log	3.2	0.267689	-0.105626	0.6418	-0.0297691
90	0.168994	0.130876	0.127565	0.0974903	log	3.9	0.764365	0.0286396	0.191883	0.0835144		log	0.08	0.0715035	-0.17096	0.122003	-0.0989621
91	0.121941	0.147001	0.107558	0.10296	log	4	0.96823	0.00380607	0.240285	0.0751468		log	0.2	0.439929	-0.0737043	0.965904	-0.00273554
92	0.0893257	0.161294	0.13528	0.0955598	log	0.4	0.918709	-0.00975294	0.26208	0.071785		log	0.04	0.103213	-0.154778	0.447617	-0.0486078
93	0.551594	0.0568497	0.194469	0.0830116	exp	0.35	0.965289	0.00415869	0.223589	0.0779012		log	1.1	0.178311	-0.128095	0.676375	-0.0267182
94	0.151031	0.136575	0.324292	0.0630631	log	1.2	0.992367	-0.000914253	0.38154	0.0560116		log	0.04	0.0623023	-0.176738	0.341859	-0.0608402
95	0.0767622	0.167924	0.176926	0.0863969	log	3	0.988801	-0.00134133	0.141295	0.0941347		log	1.3	0.211374	-0.119009	0.559646	-0.0373351
96	0.446194	0.0727013	0.162098	0.0894466	log	1.3	0.999212	-9.44e-05	0.425393	0.0510097		log	0.03	0.0577279	-0.179874	0.191883	-0.0835144
97	0.0778965	0.167291	0.241299	0.0749678	log	0.7	0.994598	0.000646979	0.393982	0.0545498		log	0.05	0.133623	-0.142608	0.28522	-0.0683884
98	0.0724764	0.170385	0.180993	0.0855856	log	3.9	0.938045	0.00742771	0.144035	0.093491		log	0.08	0.231241	-0.114032	0.470501	-0.0461823
99	0.583664	0.0523366	0.661735	0.0279923	exp	0.38	0.964751	-0.0042232	0.119594	0.0996058		log	0.06	0.0863712	-0.162782	0.193601	-0.0831925
100	0.29352	0.10013	0.284094	0.0685328	exp	0.37	0.977414	0.00270549	0.191021	0.0836955		log	0.06	0.192577	-0.124037	0.403813	-0.0534363
